# Supplementary material for: Integrated Single-Cell and Bulk Transcriptomic Analyses Identify a B Cell- and Plasma Cell-Associated Prognostic Signature and a Candidate Tumor-Suppressive Role for FUT8 in Ovarian Cancer
Source: Genes (Basel). 2026 Jul 8;17(7):784. doi: 10.3390/genes17070784 (PMC13410260; doi:10.3390/genes17070784)
Supplement: Supplementary file 1 [file genes-17-00784-s001.zip]

Archive with 6 entries (6 files):
- supplementary materials.pdf
- Table S5 Primers used for qRT-PCR.xlsx
- Table S1 Number of cells retained per sample after quality control.xlsx
- Table S2 Differentially expressed mRNAs.xlsx
- Table S4 GSEA.xlsx
- Table S3 Functional analysis of DEGs.xlsx
