# Supplementary material for: Integrated Single-Cell and Bulk Transcriptomic Analyses Identify a B Cell- and Plasma Cell-Associated Prognostic Signature and a Candidate Tumor-Suppressive Role for FUT8 in Ovarian Cancer
Source: Genes (Basel). 2026 Jul 8;17(7):784. doi: 10.3390/genes17070784 (PMC13410260; doi:10.3390/genes17070784)
Supplement: Supplementary file 1 [file genes-17-00784-s001.zip › Table S5 Primers used for qRT-PCR.xlsx]

## Sheet: Sheet1
Table S5. Primers used for qRT-PCR
Gene	Sense primer sequence (5'→3')	Antisense primer sequence (5'→3')	GenBank No	Tm(◦C)
GAPDH	CTGCACCACCAACTGCTTAG	GTCTTCTGGGTGGCAGTGAT	NM_002046.7	58
FUT8	CCAGCGAACACTCATCTTG	TGTCCTTCACTTCACCTGAC	NM_178155.3	58
c-Myc	ACAGCAAACCTCCTCACAG	AACTTGACCCTCTTGGCAG	NM_002467.6	58
PCNA	TTGAAGCACCAAACCAGG	TCCATTTCCAAGTTCTCCAC	NM_002592.2	58
CCNA1	CCAGATTTCGTCTTCCAG	GGAGTGCTTTCTTTCCAG	NM_001111045.2	57
CCNB1	GCCTATGAAGAAGGAAGC	CAGAGAAAGCCTGACACAG	NM_031966.4	59
CCND1	CGGTGTCCTACTTCAAATG	GTCTCCTTCATCTTAGAGGC	NM_053056.3	58
CCNE1	CACACCTGACAAAGAAGATG	GTTGCTCAAGAAAGTGCTG	NM_001238.4	59
CASP3	GAAGCGAATCAATGGACTC	TGTTTCCCTGAGGTTTGC	NM_004346.4	57
CASP9	AGTCAGGCTCTTCCTTTG	CTCTGGTTTGCGAATCTC	NM_001229.5	58
BCL2	CCTTCTTTGAGTTCGGTG	CAGTTCCACAAAGGCATC	NM_000633.3	59
BAX	CTTCAGGGTTTCATCCAG	AGTTGAAGTTGCCGTCAG	NM_138761.4	58
SERPINE1	TTTCAGAGGTGGAGAGAGCCAG	TGATTTGTGGAAGAGGCGGC	NM_001386460.1	59
LOX	GAGTTTAGCCACTATGACCTGC	ATGTCCTGTGTAGCGAATGTC	NM_001317073.1	57
MXI1	CGGCACACAACACTTGGTTTG	ACTTCAATCTCCTCTCGCTCTG	NM_005962.5	59
OAS3	TGAGGACTGGATGGATGTTAGC	GGGCGAATGTTCACAAAGTTCC	NM_006187.4	59
RNASE4	GCAAGAACGGCAAGATGAACTG	CTCACAGGCAATGACAACACG	NM_002937.5	59
IFI27	GGATTGCTACAGTTGTGATTGG	TATGGAGGACGAGGCGATTC	NM_001130080.3	57
IFI6	TCGCTGATGAGCTGGTCTG	ACCTATGACGACGCTGCTG	NM_002038.4	58
ISG15	TGGTGGTGGACAAATGCGAC	AAGGTCAGCCAGAACAGGTC	NM_005101.4	59
