# Supplementary material for: Integrated Single-Cell and Bulk Transcriptomic Analyses Identify a B Cell- and Plasma Cell-Associated Prognostic Signature and a Candidate Tumor-Suppressive Role for FUT8 in Ovarian Cancer
Source: Genes (Basel). 2026 Jul 8;17(7):784. doi: 10.3390/genes17070784 (PMC13410260; doi:10.3390/genes17070784)
Supplement: Supplementary file 1 [file genes-17-00784-s001.zip › Table S1 Number of cells retained per sample after quality control.xlsx]

## Sheet: Sheet1
Table S1. Number of cells retained per sample after quality control
Sample ID	Group	Retained cells
GSM5599220	Normal	5785
GSM5599221	Normal	4332
GSM5599222	Normal	3525
GSM5599223	Normal	5166
GSM5599224	Normal	2555
GSM5599225	Tumor	5978
GSM5599226	Tumor	2302
GSM5599227	Tumor	3655
GSM5599228	Tumor	1367
GSM5599229	Tumor	4331
GSM5599230	Tumor	3450
GSM5599231	Tumor	3789
