# Supplementary material for: Integrated Single-Cell and Bulk Transcriptomic Analyses Identify a B Cell- and Plasma Cell-Associated Prognostic Signature and a Candidate Tumor-Suppressive Role for FUT8 in Ovarian Cancer
Source: Genes (Basel). 2026 Jul 8;17(7):784. doi: 10.3390/genes17070784 (PMC13410260; doi:10.3390/genes17070784)
Supplement: Supplementary file 1 [file genes-17-00784-s001.zip › Table S2 Differentially expressed mRNAs.xlsx]

## Sheet: Table S2 Differentially express
id	CG-1_count	CG-2_count	CG-3_count	FUT8-1_count	FUT8-2_count	FUT8-3_count	CG-1_tpm	CG-2_tpm	CG-3_tpm	FUT8-1_tpm	FUT8-2_tpm	FUT8-3_tpm	CG_mean	FUT8_mean	log2(fc)	PValue	FDR	Symbol	Description	KEGG_A_class	KEGG_B_class	Pathway	K_ID	GO Component	GO Function	GO Process	TF_family
ENSG00000033170	311	223	341	2648	2007	2329	9.493	6.739	7.098	101.626	76.658	86.417	7.77666666666667	88.2336666666667	3.50410543269065	7.63967177469839e-41	1.27513761591491e-36	FUT8	fucosyltransferase 8 [Source:HGNC Symbol;Acc:HGNC:4019]	Metabolism;Human Diseases;Metabolism;Metabolism;Metabolism	Global and overview maps;Cancer: overview;Glycan biosynthesis and metabolism;Glycan biosynthesis and metabolism;Glycan biosynthesis and metabolism	ko01100//Metabolic pathways;ko05202//Transcriptional misregulation in cancer;ko00510//N-Glycan biosynthesis;ko00513//Various types of N-glycan biosynthesis;ko00533//Glycosaminoglycan biosynthesis - keratan sulfate	K00717;K00717;K00717;K00717;K00717	GO:0000139//Golgi membrane;GO:0005794//Golgi apparatus;GO:0016020//membrane;GO:0032580//Golgi cisterna membrane;GO:0070062//extracellular exosome	GO:0005515//protein binding;GO:0008424//glycoprotein 6-alpha-L-fucosyltransferase activity;GO:0016740//transferase activity;GO:0016757//glycosyltransferase activity;GO:0016758//hexosyltransferase activity;GO:0017124//SH3 domain binding;GO:0046921//alpha-(1->6)-fucosyltransferase activity	GO:0001701//in utero embryonic development;GO:0006486//protein glycosylation;GO:0006487//protein N-linked glycosylation;GO:0006491//N-glycan processing;GO:0007179//transforming growth factor beta receptor signaling pathway;GO:0007229//integrin-mediated signaling pathway;GO:0007585//respiratory gaseous exchange by respiratory system;GO:0009312//oligosaccharide biosynthetic process;GO:0010468//regu…	--
ENSG00000126709	714	904	898	2352	2789	2528	81.058	87.111	75.833	237.217	277.564	243.864	81.334	252.881666666667	1.63653197636582	2.43640219426811e-16	2.03329945122645e-12	IFI6	interferon alpha inducible protein 6 [Source:HGNC Symbol;Acc:HGNC:4054]	-	-	-	-	GO:0005739//mitochondrion;GO:0005741//mitochondrial outer membrane;GO:0005743//mitochondrial inner membrane;GO:0005783//endoplasmic reticulum;GO:0005789//endoplasmic reticulum membrane;GO:0005886//plasma membrane;GO:0016020//membrane;GO:0031966//mitochondrial membrane	GO:0005515//protein binding;GO:0060090//molecular adaptor activity	GO:0002376//immune system process;GO:0006915//apoptotic process;GO:0006955//immune response;GO:0042058//regulation of epidermal growth factor receptor signaling pathway;GO:0043066//negative regulation of apoptotic process;GO:0045087//innate immune response;GO:0051607//defense response to virus;GO:0051902//negative regulation of mitochondrial depolarization;GO:0072593//reactive oxygen species meta…	--
ENSG00000106366	3650	5281	4757	1726	1856	1840	142.416	173.801	138.802	58.372	62.482	60.926	151.673	60.5933333333333	-1.32373	2.80124327272486e-11	1.55851838216835e-07	SERPINE1	serpin family E member 1 [Source:HGNC Symbol;Acc:HGNC:8583]	Cellular Processes;Environmental Information Processing;Environmental Information Processing;Environmental Information Processing;Human Diseases;Human Diseases;Organismal Systems;Cellular Processes	Cell growth and death;Signal transduction;Signal transduction;Signal transduction;Infectious disease: parasitic;Endocrine and metabolic disease;Immune system;Cell growth and death	ko04218//Cellular senescence;ko04390//Hippo signaling pathway;ko04371//Apelin signaling pathway;ko04066//HIF-1 signaling pathway;ko05142//Chagas disease;ko04933//AGE-RAGE signaling pathway in diabetic complications;ko04610//Complement and coagulation cascades;ko04115//p53 signaling pathway	K03982;K03982;K03982;K03982;K03982;K03982;K03982;K03982	GO:0005576//extracellular region;GO:0005615//extracellular space;GO:0005886//plasma membrane;GO:0031012//extracellular matrix;GO:0031093//platelet alpha granule lumen;GO:0070062//extracellular exosome;GO:0097180//serine protease inhibitor complex;GO:1904090//peptidase inhibitor complex	GO:0002020//protease binding;GO:0004866//endopeptidase inhibitor activity;GO:0004867//serine-type endopeptidase inhibitor activity;GO:0005102//signaling receptor binding;GO:0005515//protein binding;GO:0030414//peptidase inhibitor activity	GO:0001525//angiogenesis;GO:0009617//response to bacterium;GO:0010757//negative regulation of plasminogen activation;GO:0014912//negative regulation of smooth muscle cell migration;GO:0030194//positive regulation of blood coagulation;GO:0030195//negative regulation of blood coagulation;GO:0030336//negative regulation of cell migration;GO:0032757//positive regulation of interleukin-8 production;GO…	--
ENSG00000113083	936	894	1006	418	345	398	24.867	19.287	19.202	9.993	8.418	8.814	21.1186666666667	9.075	-1.21855	1.19975318211089e-10	5.00627009065323e-07	LOX	lysyl oxidase [Source:HGNC Symbol;Acc:HGNC:6664]	-	-	-	-	GO:0005576//extracellular region;GO:0005581//collagen trimer;GO:0005615//extracellular space;GO:0031012//extracellular matrix	GO:0004720//protein-lysine 6-oxidase activity;GO:0005507//copper ion binding;GO:0005515//protein binding;GO:0005518//collagen binding;GO:0016491//oxidoreductase activity;GO:0016641//oxidoreductase activity, acting on the CH-NH2 group of donors, oxygen as acceptor;GO:0036094//small molecule binding;GO:0046872//metal ion binding;GO:0060090//molecular adaptor activity	GO:0001568//blood vessel development;GO:0001649//osteoblast differentiation;GO:0007507//heart development;GO:0009410//response to xenobiotic stimulus;GO:0009725//response to hormone;GO:0010468//regulation of gene expression;GO:0016202//regulation of striated muscle tissue development;GO:0017015//regulation of transforming growth factor beta receptor signaling pathway;GO:0018057//peptidyl-lysine o…	--
ENSG00000165949	19	17	21	83	95	95	3.234	2.755	2.98	14.582	15.136	15.19	2.98966666666667	14.9693333333333	2.32395342668692	3.76138644531012e-09	1.25562602317342e-05	IFI27	interferon alpha inducible protein 27 [Source:HGNC Symbol;Acc:HGNC:5397]	-	-	-	-	GO:0005634//nucleus;GO:0005635//nuclear envelope;GO:0005637//nuclear inner membrane;GO:0005739//mitochondrion;GO:0005741//mitochondrial outer membrane;GO:0005783//endoplasmic reticulum;GO:0005789//endoplasmic reticulum membrane;GO:0016020//membrane;GO:0031966//mitochondrial membrane	GO:0005515//protein binding;GO:0005521//lamin binding;GO:0042802//identical protein binding;GO:0060090//molecular adaptor activity;GO:0061629//RNA polymerase II-specific DNA-binding transcription factor binding	GO:0000122//negative regulation of transcription by RNA polymerase II;GO:0002376//immune system process;GO:0006915//apoptotic process;GO:0043161//proteasome-mediated ubiquitin-dependent protein catabolic process;GO:0044827//modulation by host of viral genome replication;GO:0045087//innate immune response;GO:0046825//regulation of protein export from nucleus;GO:0051607//defense response to virus;G…	--
ENSG00000287542	1	0	0	80	29	12	0.019	0	0	1.332	0.473	0.197	0.00633333333333333	0.667333333333333	6.71929874539241	5.15750494684851e-07	0.00143473191779748	HERC3	HECT and RLD domain containing E3 ubiquitin protein ligase 3 [Source:HGNC Symbol;Acc:HGNC:4876]	Genetic Information Processing	Folding, sorting and degradation	ko04120//Ubiquitin mediated proteolysis	K10614	GO:0005737//cytoplasm	GO:0004842//ubiquitin-protein transferase activity;GO:0016740//transferase activity	-	--
ENSG00000187608	1459	1975	2036	3119	4215	3771	211.568	242.831	219.37	401.936	536.126	464.895	224.589666666667	467.652333333333	1.05814483474277	1.45680817226567e-06	0.00347365502904089	ISG15	ISG15 ubiquitin like modifier [Source:HGNC Symbol;Acc:HGNC:4053]	Human Diseases;Human Diseases;Human Diseases;Organismal Systems	Infectious disease: viral;Infectious disease: viral;Infectious disease: viral;Immune system	ko05165//Human papillomavirus infection;ko05171//Coronavirus disease - COVID-19;ko05169//Epstein-Barr virus infection;ko04622//RIG-I-like receptor signaling pathway	K12159;K12159;K12159;K12159	GO:0005576//extracellular region;GO:0005634//nucleus;GO:0005654//nucleoplasm;GO:0005737//cytoplasm;GO:0005829//cytosol	GO:0005178//integrin binding;GO:0005515//protein binding;GO:0031386//protein tag activity;GO:0031625//ubiquitin protein ligase binding	GO:0002376//immune system process;GO:0002682//regulation of immune system process;GO:0007229//integrin-mediated signaling pathway;GO:0009615//response to virus;GO:0009617//response to bacterium;GO:0019941//modification-dependent protein catabolic process;GO:0030501//positive regulation of bone mineralization;GO:0031397//negative regulation of protein ubiquitination;GO:0032020//ISG15-protein conju…	--
ENSG00000259040	0	0	0	16	23	12	0	0	0	0.436	0.625	0.307	0.001	0.456	8.83289001416474	4.44188659804386e-06	0.00926744115099375	BLOC1S5-TXNDC5	BLOC1S5-TXNDC5 readthrough (NMD candidate) [Source:HGNC Symbol;Acc:HGNC:42001]	-	-	-	-	GO:0030133//transport vesicle;GO:0031083//BLOC-1 complex	-	-	--
ENSG00000183054	114	72	107	18	30	40	1.461	0.854	1.064	0.537	0.383	0.457	1.12633333333333	0.459	-1.29507	1.03670919989807e-05	0.0189091441242801	RGPD6	RANBP2 like and GRIP domain containing 6 [Source:HGNC Symbol;Acc:HGNC:32419]	-	-	-	-	GO:0005643//nuclear pore;GO:0005737//cytoplasm	GO:0005096//GTPase activator activity;GO:0005515//protein binding	GO:0006607//NLS-bearing protein import into nucleus;GO:0046907//intracellular transport	--
ENSG00000119950	1308	1271	1430	868	504	610	55.348	47.773	44.852	32.102	17.893	21.543	49.3243333333333	23.846	-1.04855	1.13289462130969e-05	0.0189091441242801	MXI1	MAX interactor 1, dimerization protein [Source:HGNC Symbol;Acc:HGNC:7534]	-	-	-	-	GO:0000785//chromatin;GO:0005634//nucleus;GO:0005654//nucleoplasm;GO:0005730//nucleolus;GO:0005829//cytosol;GO:0090575//RNA polymerase II transcription regulator complex	GO:0000977//RNA polymerase II transcription regulatory region sequence-specific DNA binding;GO:0000978//RNA polymerase II cis-regulatory region sequence-specific DNA binding;GO:0000981//DNA-binding transcription factor activity, RNA polymerase II-specific;GO:0001227//DNA-binding transcription repressor activity, RNA polymerase II-specific;GO:0003677//DNA binding;GO:0005515//protein binding;GO:004…	GO:0000122//negative regulation of transcription by RNA polymerase II;GO:0001825//blastocyst formation;GO:0006357//regulation of transcription by RNA polymerase II	bHLH
ENSG00000123095	214	313	325	141	132	108	5.29	6.566	5.982	3.096	2.86	2.268	5.946	2.74133333333333	-1.11704	1.33922471205789e-05	0.0203209087899621	BHLHE41	basic helix-loop-helix family member e41 [Source:HGNC Symbol;Acc:HGNC:16617]	Organismal Systems	Environmental adaptation	ko04710//Circadian rhythm	K03730	GO:0000785//chromatin;GO:0005634//nucleus	GO:0000978//RNA polymerase II cis-regulatory region sequence-specific DNA binding;GO:0000981//DNA-binding transcription factor activity, RNA polymerase II-specific;GO:0001227//DNA-binding transcription repressor activity, RNA polymerase II-specific;GO:0003677//DNA binding;GO:0005515//protein binding;GO:0042803//protein homodimerization activity;GO:0042826//histone deacetylase binding;GO:0043425//…	GO:0000122//negative regulation of transcription by RNA polymerase II;GO:0006355//regulation of DNA-templated transcription;GO:0006357//regulation of transcription by RNA polymerase II;GO:0007623//circadian rhythm;GO:0009952//anterior/posterior pattern specification;GO:0010832//negative regulation of myotube differentiation;GO:0010944//negative regulation of transcription by competitive promoter …	bHLH
ENSG00000124785	131	149	160	56	64	67	7.643	7.413	6.949	2.909	3.29	3.328	7.335	3.17566666666667	-1.20774	2.27850029638632e-05	0.0292716829792543	NRN1	neuritin 1 [Source:HGNC Symbol;Acc:HGNC:17972]	-	-	-	-	GO:0005576//extracellular region;GO:0005615//extracellular space;GO:0005886//plasma membrane;GO:0016020//membrane;GO:0032281//AMPA glutamate receptor complex;GO:0045202//synapse;GO:0098552//side of membrane;GO:0098793//presynapse;GO:0098978//glutamatergic synapse	GO:0042802//identical protein binding	GO:0007399//nervous system development;GO:0090128//regulation of synapse maturation;GO:0099171//presynaptic modulation of chemical synaptic transmission;GO:1990138//neuron projection extension	--
ENSG00000111331	80	121	99	290	219	186	1.34	1.823	1.69	4.98	3.691	3.821	1.61766666666667	4.164	1.36405570925637	2.27986267287943e-05	0.0292716829792543	OAS3	2'-5'-oligoadenylate synthetase 3 [Source:HGNC Symbol;Acc:HGNC:8088]	Human Diseases;Human Diseases;Human Diseases;Organismal Systems;Human Diseases;Human Diseases;Human Diseases	Infectious disease: viral;Infectious disease: viral;Infectious disease: viral;Immune system;Infectious disease: viral;Infectious disease: viral;Infectious disease: viral	ko05168//Herpes simplex virus 1 infection;ko05171//Coronavirus disease - COVID-19;ko05169//Epstein-Barr virus infection;ko04621//NOD-like receptor signaling pathway;ko05164//Influenza A;ko05160//Hepatitis C;ko05162//Measles	K14216;K14216;K14216;K14216;K14216;K14216;K14216	GO:0005615//extracellular space;GO:0005634//nucleus;GO:0005654//nucleoplasm;GO:0005737//cytoplasm;GO:0005829//cytosol;GO:0005886//plasma membrane;GO:0016020//membrane;GO:0043231//intracellular membrane-bounded organelle	GO:0000166//nucleotide binding;GO:0001730//2'-5'-oligoadenylate synthetase activity;GO:0003723//RNA binding;GO:0003725//double-stranded RNA binding;GO:0005515//protein binding;GO:0005524//ATP binding;GO:0016740//transferase activity;GO:0016779//nucleotidyltransferase activity;GO:0046872//metal ion binding	GO:0002376//immune system process;GO:0006139//nucleobase-containing compound metabolic process;GO:0009615//response to virus;GO:0032728//positive regulation of interferon-beta production;GO:0032760//positive regulation of tumor necrosis factor production;GO:0035395//negative regulation of chemokine (C-X-C motif) ligand 9 production;GO:0039529//RIG-I signaling pathway;GO:0039530//MDA-5 signaling p…	--
ENSG00000141622	247	286	312	151	139	126	4.871	5.011	4.161	2.514	2.335	1.901	4.681	2.25	-1.05689	2.68671187449342e-05	0.0320313627836926	ARK2C	arkadia (RNF111) C-terminal like ring finger ubiquitin ligase 2C [Source:HGNC Symbol;Acc:HGNC:31696]	-	-	-	-	GO:0005634//nucleus;GO:0032991//protein-containing complex	GO:0005515//protein binding;GO:0008270//zinc ion binding;GO:0016740//transferase activity;GO:0016874//ligase activity;GO:0046872//metal ion binding;GO:0061630//ubiquitin protein ligase activity	GO:0000209//protein polyubiquitination;GO:0007409//axonogenesis;GO:0008045//motor neuron axon guidance;GO:0030163//protein catabolic process;GO:0030513//positive regulation of BMP signaling pathway;GO:0035136//forelimb morphogenesis;GO:0060173//limb development;GO:0060384//innervation;GO:0061061//muscle structure development	--
ENSG00000163328	201	144	223	93	45	84	3.944	2.222	2.775	1.612	0.729	1.464	2.98033333333333	1.26833333333333	-1.23254	3.26635403683495e-05	0.0340741970180076	GPR155	G protein-coupled receptor 155 [Source:HGNC Symbol;Acc:HGNC:22951]	-	-	-	-	GO:0005764//lysosome;GO:0005765//lysosomal membrane;GO:0016020//membrane;GO:0070062//extracellular exosome	GO:0008289//lipid binding;GO:0015485//cholesterol binding	GO:0002181//cytoplasmic translation;GO:0030514//negative regulation of BMP signaling pathway;GO:0031503//protein-containing complex localization;GO:0031669//cellular response to nutrient levels;GO:0034198//cellular response to amino acid starvation;GO:0035556//intracellular signal transduction;GO:0038202//TORC1 signaling;GO:0045947//negative regulation of translational initiation;GO:0045948//posi…	--
ENSG00000258818	160	158	208	96	55	70	9.402	8.517	9.155	4.68	2.688	3.587	9.02466666666667	3.65166666666667	-1.30532	4.04233266407717e-05	0.0396885732330071	RNASE4	ribonuclease A family member 4 [Source:HGNC Symbol;Acc:HGNC:10047]	-	-	-	-	GO:0005576//extracellular region;GO:0005615//extracellular space	GO:0003676//nucleic acid binding;GO:0004518//nuclease activity;GO:0004519//endonuclease activity;GO:0004522//ribonuclease A activity;GO:0004540//RNA nuclease activity;GO:0016787//hydrolase activity	GO:0019731//antibacterial humoral response;GO:0042742//defense response to bacterium;GO:0050830//defense response to Gram-positive bacterium	--
ENSG00000120937	122	204	169	53	71	81	15.938	22.615	16.413	6.141	8.113	8.969	18.322	7.741	-1.24299	5.24202637953255e-05	0.0486081457226544	NPPB	natriuretic peptide B [Source:HGNC Symbol;Acc:HGNC:7940]	Organismal Systems;Environmental Information Processing;Organismal Systems	Environmental adaptation;Signal transduction;Circulatory system	ko04714//Thermogenesis;ko04022//cGMP-PKG signaling pathway;ko04270//Vascular smooth muscle contraction	K12335;K12335;K12335	GO:0005576//extracellular region;GO:0005615//extracellular space;GO:0005737//cytoplasm;GO:0032991//protein-containing complex	GO:0005102//signaling receptor binding;GO:0005179//hormone activity;GO:0005515//protein binding;GO:0008613//diuretic hormone activity;GO:0030250//guanylate cyclase activator activity;GO:0051427//hormone receptor binding	GO:0003008//system process;GO:0003085//negative regulation of systemic arterial blood pressure;GO:0003161//cardiac conduction system development;GO:0006182//cGMP biosynthetic process;GO:0006457//protein folding;GO:0007166//cell surface receptor signaling pathway;GO:0007168//receptor guanylyl cyclase signaling pathway;GO:0007218//neuropeptide signaling pathway;GO:0007589//body fluid secretion;GO:0…	--
