# Supplementary material for: Integrated Single-Cell and Bulk Transcriptomic Analyses Identify a B Cell- and Plasma Cell-Associated Prognostic Signature and a Candidate Tumor-Suppressive Role for FUT8 in Ovarian Cancer
Source: Genes (Basel). 2026 Jul 8;17(7):784. doi: 10.3390/genes17070784 (PMC13410260; doi:10.3390/genes17070784)
Supplement: Supplementary file 1 [file genes-17-00784-s001.zip › Table S4 GSEA.xlsx]

## Sheet: Table S4 GSEA
ONTOLOGY	ID	Description	setSize	enrichmentScore	NES	pvalue	p.adjust	qvalue	rank	leading_edge	core_enrichment
BP	GO:0019320	hexose catabolic process	25	0.999988853691596	1.27374545980671	0.0010584774006314	0.0010584774006314	0.227279341867517	1	tags=4%, list=0%, signal=4%	ENSG00000033170
BP	GO:0019082	viral protein processing	26	0.999997488620122	1.27281799108604	0.000517479396549912	0.000517479396549912	0.146671660265603	1	tags=4%, list=0%, signal=4%	ENSG00000033170
BP	GO:0018279	protein N-linked glycosylation via asparagine	23	0.999996054033197	1.27189363130727	0.000357719170213556	0.000357719170213556	0.129553959479009	1	tags=4%, list=0%, signal=4%	ENSG00000033170
MF	GO:0140103	catalytic activity, acting on a glycoprotein	13	0.999999760111386	1.2718836715453	1.10567391396625e-05	1.10567391396625e-05	0.018019720612865	1	tags=8%, list=0%, signal=8%	ENSG00000033170
BP	GO:0006491	N-glycan processing	15	0.999999305618088	1.27110893518732	3.84464347842464e-05	3.84464347842464e-05	0.0313290385448127	1	tags=7%, list=0%, signal=7%	ENSG00000033170
BP	GO:0009312	oligosaccharide biosynthetic process	12	0.999999653853331	1.27101193809721	0.00011711644564612	0.00011711644564612	0.0744703581392954	1	tags=8%, list=0%, signal=8%	ENSG00000033170
BP	GO:0046365	monosaccharide catabolic process	30	0.999988052146108	1.26961664473548	0.00179479475442993	0.00179479475442993	0.309237746434979	1	tags=3%, list=0%, signal=3%	ENSG00000033170
MF	GO:0005310	dicarboxylic acid transmembrane transporter activity	10	0.998956430353143	1.26942149254872	0.000342226774007479	0.000342226774007479	0.129553959479009	9	tags=10%, list=0%, signal=10%	ENSG00000175567
BP	GO:0009311	oligosaccharide metabolic process	31	0.99999904776497	1.26727809842906	1.52193082727817e-05	1.52193082727817e-05	0.0198429341260527	1	tags=3%, list=0%, signal=3%	ENSG00000033170
BP	GO:0009225	nucleotide-sugar metabolic process	33	0.999999087573541	1.2653880008931	9.23950556481322e-06	9.23950556481322e-06	0.018019720612865	1	tags=3%, list=0%, signal=3%	ENSG00000033170
BP	GO:0007585	respiratory gaseous exchange by respiratory system	37	0.999996222783336	1.26425453925288	0.00144504331610459	0.00144504331610459	0.269149639362453	1	tags=3%, list=0%, signal=3%	ENSG00000033170
BP	GO:0010761	fibroblast migration	44	0.999993512430087	1.26416153189117	7.8501347280943e-06	7.8501347280943e-06	0.018019720612865	1	tags=2%, list=0%, signal=2%	ENSG00000033170
BP	GO:0015810	aspartate transmembrane transport	11	0.994256689364947	1.26410499569279	0.00111816915963666	0.00111816915963666	0.227279341867517	9	tags=9%, list=0%, signal=9%	ENSG00000175567
BP	GO:0015740	C4-dicarboxylate transport	15	0.99355065198386	1.26291198824112	0.00111370095120655	0.00111370095120655	0.227279341867517	9	tags=7%, list=0%, signal=7%	ENSG00000175567
BP	GO:0043112	receptor metabolic process	58	0.999995298518733	1.26248507764007	0.000148506620004731	0.000148506620004731	0.0744703581392954	1	tags=2%, list=0%, signal=2%	ENSG00000033170
BP	GO:0006487	protein N-linked glycosylation	58	0.999993710760414	1.26248307310946	0.000344048562434444	0.000344048562434444	0.129553959479009	1	tags=2%, list=0%, signal=2%	ENSG00000033170
MF	GO:0016758	hexosyltransferase activity	96	0.999990565298673	1.26227950993386	0.000444299823474529	0.000444299823474529	0.137055263958373	1	tags=1%, list=0%, signal=1%	ENSG00000033170
MF	GO:0046965	nuclear retinoid X receptor binding	13	0.992442874557361	1.26227218989572	0.00201843268159693	0.00201843268159693	0.32895406628326	41	tags=8%, list=0%, signal=8%	ENSG00000137309
BP	GO:1900407	regulation of cellular response to oxidative stress	63	0.999990882196038	1.26207308062443	0.00185001873154842	0.00185001873154842	0.309237746434979	1	tags=2%, list=0%, signal=2%	ENSG00000033170
CC	GO:0032580	Golgi cisterna membrane	56	0.999991197793764	1.26202501287687	0.000792241289264359	0.000792241289264359	0.191282257952384	1	tags=2%, list=0%, signal=2%	ENSG00000033170
BP	GO:0007229	integrin-mediated signaling pathway	84	0.999972344614954	1.26148960783543	0.000654860097235212	0.000654860097235212	0.170761318955054	1	tags=1%, list=0%, signal=1%	ENSG00000033170
CC	GO:0031985	Golgi cisterna	74	0.9999848882877	1.26125035783689	0.00042151542226635	0.00042151542226635	0.137055263958373	1	tags=1%, list=0%, signal=1%	ENSG00000033170
BP	GO:0016051	carbohydrate biosynthetic process	127	0.999980165909542	1.26114309107441	0.00390402681091231	0.00390402681091231	0.454470549648881	1	tags=1%, list=0%, signal=1%	ENSG00000033170
CC	GO:0000242	pericentriolar material	20	0.990007865438664	1.2610586861988	0.00257137933028072	0.00257137933028072	0.380138797258648	18	tags=5%, list=0%, signal=5%	ENSG00000182866
CC	GO:0005795	Golgi stack	100	0.999983714573933	1.26105477789141	0.000984846115224339	0.000984846115224339	0.221386614660257	1	tags=1%, list=0%, signal=1%	ENSG00000033170
BP	GO:0019080	viral gene expression	86	0.99998317568205	1.26082163982183	0.000627383907463009	0.000627383907463009	0.17041315386464	1	tags=1%, list=0%, signal=1%	ENSG00000033170
BP	GO:1902882	regulation of response to oxidative stress	68	0.999990812882873	1.2607381881299	0.000700653787589093	0.000700653787589093	0.175675463126665	1	tags=1%, list=0%, signal=1%	ENSG00000033170
MF	GO:0017124	SH3 domain binding	86	0.999912108253324	1.26073203496226	0.00124255613114105	0.00124255613114105	0.238241865262014	1	tags=1%, list=0%, signal=1%	ENSG00000033170
BP	GO:0016052	carbohydrate catabolic process	105	0.999955004143737	1.26046480190001	0.00115051668685812	0.00115051668685812	0.227279341867517	1	tags=1%, list=0%, signal=1%	ENSG00000033170
BP	GO:0006486	protein glycosylation	144	0.999988267340351	1.26029800110751	0.000130368783663072	0.000130368783663072	0.0744703581392954	1	tags=1%, list=0%, signal=1%	ENSG00000033170
BP	GO:0043413	macromolecule glycosylation	144	0.999988267340351	1.26029800110751	0.000130368783663072	0.000130368783663072	0.0744703581392954	1	tags=1%, list=0%, signal=1%	ENSG00000033170
BP	GO:0070885	negative regulation of calcineurin-NFAT signaling cascade	11	0.99120376259742	1.26022348298124	0.00299030295277671	0.00299030295277671	0.382231077434341	15	tags=9%, list=0%, signal=9%	ENSG00000175463
BP	GO:0106057	negative regulation of calcineurin-mediated signaling	11	0.99120376259742	1.26022348298124	0.00299030295277671	0.00299030295277671	0.382231077434341	15	tags=9%, list=0%, signal=9%	ENSG00000175463
MF	GO:0016757	glycosyltransferase activity	142	0.999983715039368	1.26005956036968	0.000856352613825833	0.000856352613825833	0.199377238911807	1	tags=1%, list=0%, signal=1%	ENSG00000033170
BP	GO:0019318	hexose metabolic process	155	0.999974537290672	1.25970731565468	0.00320034002961065	0.00320034002961065	0.40121185871215	1	tags=1%, list=0%, signal=1%	ENSG00000033170
BP	GO:0070085	glycosylation	156	0.99998795771076	1.25955309105514	3.33951748768568e-05	3.33951748768568e-05	0.0311004492888899	1	tags=1%, list=0%, signal=1%	ENSG00000033170
BP	GO:0007179	transforming growth factor beta receptor signaling pathway	156	0.999981237324875	1.25954462627039	0.000462527351907379	0.000462527351907379	0.137055263958373	1	tags=1%, list=0%, signal=1%	ENSG00000033170
BP	GO:0005996	monosaccharide metabolic process	176	0.999972129662125	1.25948101082639	0.00360731540970511	0.00360731540970511	0.443699795393729	1	tags=1%, list=0%, signal=1%	ENSG00000033170
BP	GO:0071560	cellular response to transforming growth factor beta stimulus	191	0.999979252591381	1.25793994937496	0.000312150510348751	0.000312150510348751	0.129553959479009	1	tags=1%, list=0%, signal=1%	ENSG00000033170
BP	GO:0009101	glycoprotein biosynthetic process	196	0.999985331910823	1.25792889305223	2.08042398797509e-05	2.08042398797509e-05	0.0226038066293494	1	tags=1%, list=0%, signal=1%	ENSG00000033170
BP	GO:0071559	response to transforming growth factor beta	197	0.999970362173087	1.25788054543992	0.00297835369022815	0.00297835369022815	0.382231077434341	1	tags=1%, list=0%, signal=1%	ENSG00000033170
BP	GO:0034599	cellular response to oxidative stress	211	0.999968326427833	1.25786033597419	0.00227539865847252	0.00227539865847252	0.36178838669713	1	tags=0%, list=0%, signal=0%	ENSG00000033170
BP	GO:0007178	transmembrane receptor protein serine/threonine kinase signaling pathway	226	0.999975792610256	1.25698676994353	0.000303036791116907	0.000303036791116907	0.129553959479009	1	tags=0%, list=0%, signal=0%	ENSG00000033170
BP	GO:0044282	small molecule catabolic process	227	0.99996099813397	1.25689743287757	0.00260837696028983	0.00260837696028983	0.380138797258648	1	tags=0%, list=0%, signal=0%	ENSG00000033170
BP	GO:0009100	glycoprotein metabolic process	249	0.999974515680523	1.25521531728247	0.000146239387740484	0.000146239387740484	0.0744703581392954	1	tags=0%, list=0%, signal=0%	ENSG00000033170
BP	GO:0072350	tricarboxylic acid metabolic process	12	0.987528138392981	1.25516048757401	0.00876962329406186	0.00876962329406186	0.762255656719857	86	tags=8%, list=1%, signal=8%	ENSG00000182054
BP	GO:0062197	cellular response to chemical stress	259	0.999962215815744	1.25441411320011	0.00253438170945597	0.00253438170945597	0.380138797258648	1	tags=0%, list=0%, signal=0%	ENSG00000033170
CC	GO:0098791	Golgi apparatus subcompartment	264	0.999968828552253	1.25349138601248	0.000435186061668697	0.000435186061668697	0.137055263958373	1	tags=0%, list=0%, signal=0%	ENSG00000033170
BP	GO:0001701	in utero embryonic development	272	0.999926351185203	1.25339516162748	0.027972027972028	0.027972027972028	0.959295964785443	1	tags=0%, list=0%, signal=0%	ENSG00000033170
BP	GO:0016032	viral process	322	0.999901496655504	1.25292905437983	0.032967032967033	0.032967032967033	0.959295964785443	1	tags=0%, list=0%, signal=0%	ENSG00000033170
BP	GO:0001667	ameboidal-type cell migration	295	0.999914350913714	1.25285307940304	0.02997002997003	0.02997002997003	0.959295964785443	1	tags=0%, list=0%, signal=0%	ENSG00000033170
BP	GO:0006979	response to oxidative stress	307	0.99993514424941	1.25254971859301	0.0103873508153711	0.0103873508153711	0.835989382288943	1	tags=0%, list=0%, signal=0%	ENSG00000033170
BP	GO:0043009	chordate embryonic development	413	0.999905700562101	1.25196260503441	0.026284274287573	0.026284274287573	0.959295964785443	1	tags=0%, list=0%, signal=0%	ENSG00000033170
BP	GO:0005975	carbohydrate metabolic process	367	0.999923758334374	1.2515950097658	0.0103873508153711	0.0103873508153711	0.835989382288943	1	tags=0%, list=0%, signal=0%	ENSG00000033170
BP	GO:1901137	carbohydrate derivative biosynthetic process	424	0.999960142040573	1.25059500432497	7.29438803645544e-06	7.29438803645544e-06	0.018019720612865	1	tags=0%, list=0%, signal=0%	ENSG00000033170
BP	GO:0009792	embryo development ending in birth or egg hatching	424	0.999905460457658	1.25052661708477	0.025974025974026	0.025974025974026	0.959295964785443	1	tags=0%, list=0%, signal=0%	ENSG00000033170
BP	GO:0071363	cellular response to growth factor stimulus	428	0.999908531589314	1.24985561640069	0.0151699464373499	0.0151699464373499	0.959295964785443	1	tags=0%, list=0%, signal=0%	ENSG00000033170
BP	GO:0055086	nucleobase-containing small molecule metabolic process	437	0.999907221584181	1.24954357954096	0.0184741928991579	0.0184741928991579	0.959295964785443	1	tags=0%, list=0%, signal=0%	ENSG00000033170
BP	GO:0070848	response to growth factor	449	0.999897621307107	1.24922507665078	0.028971028971029	0.028971028971029	0.959295964785443	1	tags=0%, list=0%, signal=0%	ENSG00000033170
CC	GO:0000139	Golgi membrane	456	0.99991892133433	1.2489562130214	0.00725025768711313	0.00725025768711313	0.702193956142709	1	tags=0%, list=0%, signal=0%	ENSG00000033170
BP	GO:0010310	regulation of hydrogen peroxide metabolic process	10	0.982794526302424	1.24888379166497	0.0158977722630047	0.0158977722630047	0.959295964785443	132	tags=20%, list=1%, signal=20%	ENSG00000128340/ENSG00000167815
BP	GO:0035493	SNARE complex assembly	19	0.978085473270761	1.2441857759562	0.00290435828888476	0.00290435828888476	0.382231077434341	23	tags=5%, list=0%, signal=5%	ENSG00000118640
BP	GO:0006450	regulation of translational fidelity	11	0.977889349166892	1.24329544345958	0.0161355806005508	0.0161355806005508	0.959295964785443	107	tags=9%, list=1%, signal=9%	ENSG00000083845
CC	GO:0034707	chloride channel complex	11	0.977587317652295	1.24291143845308	0.016738762631891	0.016738762631891	0.959295964785443	195	tags=18%, list=2%, signal=18%	ENSG00000189143/ENSG00000213719
MF	GO:1901682	sulfur compound transmembrane transporter activity	27	0.976824562444603	1.24265616840284	0.00494507246726243	0.00494507246726243	0.519391812273923	9	tags=4%, list=0%, signal=4%	ENSG00000175567
BP	GO:0070884	regulation of calcineurin-NFAT signaling cascade	28	0.976487861153456	1.24251051201602	0.00268237224634112	0.00268237224634112	0.380138797258648	64	tags=7%, list=1%, signal=7%	ENSG00000175463/ENSG00000185043
BP	GO:0106056	regulation of calcineurin-mediated signaling	28	0.976487861153456	1.24251051201602	0.00268237224634112	0.00268237224634112	0.380138797258648	64	tags=7%, list=1%, signal=7%	ENSG00000175463/ENSG00000185043
MF	GO:0004726	non-membrane spanning protein tyrosine phosphatase activity	12	0.977440108537382	1.24233847675737	0.0242542462742358	0.0242542462742358	0.959295964785443	102	tags=25%, list=1%, signal=25%	ENSG00000134242/ENSG00000143851/ENSG00000111679
BP	GO:0006103	2-oxoglutarate metabolic process	11	0.975941317423042	1.24081870210545	0.017945128401176	0.017945128401176	0.959295964785443	86	tags=9%, list=1%, signal=9%	ENSG00000182054
BP	GO:0005980	glycogen catabolic process	12	0.974788452287892	1.23896818884192	0.0290749091800749	0.0290749091800749	0.959295964785443	81	tags=8%, list=1%, signal=8%	ENSG00000172531
BP	GO:0009251	glucan catabolic process	12	0.974788452287892	1.23896818884192	0.0290749091800749	0.0290749091800749	0.959295964785443	81	tags=8%, list=1%, signal=8%	ENSG00000172531
CC	GO:0045293	mRNA editing complex	13	0.973701538873771	1.23843538533863	0.0190940415993888	0.0190940415993888	0.959295964785443	242	tags=15%, list=2%, signal=15%	ENSG00000239713/ENSG00000163694
BP	GO:0010820	positive regulation of T cell chemotaxis	11	0.973684267846878	1.23795	0.0209610504880837	0.0209610504880837	0.959295964785443	52	tags=9%, list=1%, signal=9%	ENSG00000271503
MF	GO:0042974	nuclear retinoic acid receptor binding	21	0.971895222949353	1.23794582515109	0.00479635132907389	0.00479635132907389	0.519391812273923	41	tags=5%, list=0%, signal=5%	ENSG00000137309
MF	GO:0015370	solute:sodium symporter activity	15	0.971870127361281	1.2353536605378	0.0136753831832138	0.0136753831832138	0.959295964785443	139	tags=13%, list=1%, signal=13%	ENSG00000111371/ENSG00000157765
BP	GO:0033173	calcineurin-NFAT signaling cascade	32	0.974273141612514	1.23510555036938	0.00181320274521356	0.00181320274521356	0.309237746434979	64	tags=6%, list=1%, signal=6%	ENSG00000175463/ENSG00000185043
BP	GO:0097720	calcineurin-mediated signaling	32	0.974273141612514	1.23510555036938	0.00181320274521356	0.00181320274521356	0.309237746434979	64	tags=6%, list=1%, signal=6%	ENSG00000175463/ENSG00000185043
BP	GO:0061436	establishment of skin barrier	11	0.970539097442745	1.23395028136665	0.0250752256770311	0.0250752256770311	0.959295964785443	58	tags=18%, list=1%, signal=18%	ENSG00000189143/ENSG00000105699
BP	GO:0010819	regulation of T cell chemotaxis	12	0.970349183960854	1.23332582384875	0.036031348200646	0.036031348200646	0.959295964785443	52	tags=8%, list=1%, signal=8%	ENSG00000271503
BP	GO:0051354	negative regulation of oxidoreductase activity	11	0.969903101903126	1.23314167213377	0.0250752256770311	0.0250752256770311	0.959295964785443	16	tags=9%, list=0%, signal=9%	ENSG00000145649
MF	GO:0005001	transmembrane receptor protein tyrosine phosphatase activity	10	0.969754040014108	1.23231262493068	0.0332326283987915	0.0332326283987915	0.959295964785443	102	tags=20%, list=1%, signal=20%	ENSG00000081237/ENSG00000111679
MF	GO:0019198	transmembrane receptor protein phosphatase activity	10	0.969754040014108	1.23231262493068	0.0332326283987915	0.0332326283987915	0.959295964785443	102	tags=20%, list=1%, signal=20%	ENSG00000081237/ENSG00000111679
BP	GO:2000648	positive regulation of stem cell proliferation	23	0.968428119525765	1.23174241801838	0.00769715620221523	0.00769715620221523	0.714059618240614	26	tags=9%, list=0%, signal=9%	ENSG00000119888/ENSG00000081237
BP	GO:0090239	regulation of histone H4 acetylation	12	0.967487522509536	1.22968861672233	0.0426924612979539	0.0426924612979539	0.959295964785443	36	tags=8%, list=0%, signal=8%	ENSG00000185499
BP	GO:0048016	inositol phosphate-mediated signaling	38	0.973120848499136	1.22938662862726	0.00283036291304865	0.00283036291304865	0.382231077434341	64	tags=5%, list=1%, signal=5%	ENSG00000175463/ENSG00000185043
BP	GO:0032717	negative regulation of interleukin-8 production	12	0.966009194221487	1.22780964316939	0.0260521042084168	0.0260521042084168	0.959295964785443	153	tags=17%, list=2%, signal=16%	ENSG00000134242/ENSG00000205542
BP	GO:0031338	regulation of vesicle fusion	13	0.96526721978819	1.22770791003968	0.0302195160404147	0.0302195160404147	0.959295964785443	10	tags=8%, list=0%, signal=8%	ENSG00000102879
CC	GO:0000164	protein phosphatase type 1 complex	15	0.964647967489449	1.22617350221883	0.0205769026039674	0.0205769026039674	0.959295964785443	81	tags=7%, list=1%, signal=7%	ENSG00000172531
BP	GO:0033630	positive regulation of cell adhesion mediated by integrin	14	0.964331198164776	1.22553287968768	0.0214780651523614	0.0214780651523614	0.959295964785443	102	tags=36%, list=1%, signal=35%	ENSG00000198851/ENSG00000141293/ENSG00000271503/ENSG00000185043/ENSG00000111679
CC	GO:0032433	filopodium tip	12	0.96420718444236	1.22551926643475	0.0290581162324649	0.0290581162324649	0.959295964785443	64	tags=8%, list=1%, signal=8%	ENSG00000185043
BP	GO:0071801	regulation of podosome assembly	11	0.963704426839713	1.22526063276219	0.0361083249749248	0.0361083249749248	0.959295964785443	30	tags=9%, list=0%, signal=9%	ENSG00000136167
BP	GO:0033632	regulation of cell-cell adhesion mediated by integrin	11	0.963481490587838	1.22497719003284	0.037111334002006	0.037111334002006	0.959295964785443	306	tags=36%, list=3%, signal=35%	ENSG00000198851/ENSG00000141293/ENSG00000271503/ENSG00000149781
BP	GO:2000563	positive regulation of CD4-positive, alpha-beta T cell proliferation	10	0.963259408006303	1.22405958685375	0.0422960725075529	0.0422960725075529	0.959295964785443	4	tags=10%, list=0%, signal=10%	ENSG00000198851
BP	GO:0034112	positive regulation of homotypic cell-cell adhesion	10	0.963248530633998	1.22404576445893	0.0422960725075529	0.0422960725075529	0.959295964785443	52	tags=10%, list=1%, signal=10%	ENSG00000271503
MF	GO:0016004	phospholipase activator activity	14	0.962364477449201	1.22303344701695	0.0244819443892497	0.0244819443892497	0.959295964785443	52	tags=14%, list=1%, signal=14%	ENSG00000182866/ENSG00000271503
MF	GO:0060229	lipase activator activity	14	0.962364477449201	1.22303344701695	0.0244819443892497	0.0244819443892497	0.959295964785443	52	tags=14%, list=1%, signal=14%	ENSG00000182866/ENSG00000271503
BP	GO:0035739	CD4-positive, alpha-beta T cell proliferation	15	0.96118763856833	1.2217750441543	0.0256834974905973	0.0256834974905973	0.959295964785443	4	tags=7%, list=0%, signal=7%	ENSG00000198851
BP	GO:2000561	regulation of CD4-positive, alpha-beta T cell proliferation	15	0.96118763856833	1.2217750441543	0.0256834974905973	0.0256834974905973	0.959295964785443	4	tags=7%, list=0%, signal=7%	ENSG00000198851
BP	GO:0045879	negative regulation of smoothened signaling pathway	26	0.959823004520591	1.22168305652231	0.01083571809575	0.01083571809575	0.861439588612126	254	tags=8%, list=3%, signal=8%	ENSG00000198851/ENSG00000204628
MF	GO:0098641	cadherin binding involved in cell-cell adhesion	14	0.960983084674935	1.22127788599409	0.0265846627427664	0.0265846627427664	0.959295964785443	191	tags=29%, list=2%, signal=28%	ENSG00000119888/ENSG00000111057/ENSG00000172531/ENSG00000163191
BP	GO:0070886	positive regulation of calcineurin-NFAT signaling cascade	14	0.959788035598136	1.21975914228939	0.026973026973027	0.026973026973027	0.959295964785443	64	tags=7%, list=1%, signal=7%	ENSG00000185043
BP	GO:0106058	positive regulation of calcineurin-mediated signaling	14	0.959788035598136	1.21975914228939	0.026973026973027	0.026973026973027	0.959295964785443	64	tags=7%, list=1%, signal=7%	ENSG00000185043
BP	GO:2000810	regulation of bicellular tight junction assembly	14	0.959448067265617	1.21932708910025	0.026973026973027	0.026973026973027	0.959295964785443	21	tags=7%, list=0%, signal=7%	ENSG00000165215
BP	GO:0043320	natural killer cell degranulation	10	0.959352970514957	1.21909549076293	0.0473313192346425	0.0473313192346425	0.959295964785443	372	tags=50%, list=4%, signal=48%	ENSG00000102879/ENSG00000105374/ENSG00000204642/ENSG00000092929/ENSG00000069974
BP	GO:0050891	multicellular organismal-level water homeostasis	14	0.959012264374546	1.21877324331253	0.028971028971029	0.028971028971029	0.959295964785443	38	tags=7%, list=0%, signal=7%	ENSG00000111319
BP	GO:0036344	platelet morphogenesis	18	0.956719888088804	1.21727090701887	0.0166718744695258	0.0166718744695258	0.959295964785443	102	tags=11%, list=1%, signal=11%	ENSG00000185043/ENSG00000111679
BP	GO:0030104	water homeostasis	15	0.956867826964243	1.2162840892132	0.030969030969031	0.030969030969031	0.959295964785443	38	tags=7%, list=0%, signal=7%	ENSG00000111319
BP	GO:0006977	DNA damage response, signal transduction by p53 class mediator resulting in cell cycle arrest	15	0.956750819850779	1.21613536032252	0.030969030969031	0.030969030969031	0.959295964785443	293	tags=13%, list=3%, signal=13%	ENSG00000185499/ENSG00000161970
BP	GO:0030220	platelet formation	16	0.957342328491407	1.21600054452303	0.02997002997003	0.02997002997003	0.959295964785443	102	tags=12%, list=1%, signal=12%	ENSG00000185043/ENSG00000111679
BP	GO:0045059	positive thymic T cell selection	12	0.956389502718867	1.2155828961965	0.0420841683366733	0.0420841683366733	0.959295964785443	26	tags=33%, list=0%, signal=33%	ENSG00000198851/ENSG00000160654/ENSG00000167286/ENSG00000081237
MF	GO:0005254	chloride channel activity	18	0.95450418563864	1.2144517849699	0.026973026973027	0.026973026973027	0.959295964785443	430	tags=22%, list=4%, signal=21%	ENSG00000189143/ENSG00000089356/ENSG00000213719/ENSG00000266964
BP	GO:0006337	nucleosome disassembly	15	0.954125726142092	1.2127985779367	0.032967032967033	0.032967032967033	0.959295964785443	41	tags=7%, list=0%, signal=7%	ENSG00000137309
BP	GO:0000272	polysaccharide catabolic process	13	0.953540884286794	1.21279337181057	0.037	0.037	0.959295964785443	81	tags=8%, list=1%, signal=8%	ENSG00000172531
BP	GO:0044247	cellular polysaccharide catabolic process	13	0.953540884286794	1.21279337181057	0.037	0.037	0.959295964785443	81	tags=8%, list=1%, signal=8%	ENSG00000172531
BP	GO:0045652	regulation of megakaryocyte differentiation	16	0.954730333689832	1.21268283151016	0.032967032967033	0.032967032967033	0.959295964785443	149	tags=12%, list=1%, signal=12%	ENSG00000185043/ENSG00000164104
MF	GO:0008157	protein phosphatase 1 binding	14	0.953890170818784	1.21226376391648	0.033966033966034	0.033966033966034	0.959295964785443	81	tags=7%, list=1%, signal=7%	ENSG00000172531
BP	GO:0033081	regulation of T cell differentiation in thymus	20	0.951495444581697	1.21200208317201	0.029888937893899	0.029888937893899	0.959295964785443	72	tags=10%, list=1%, signal=10%	ENSG00000147168/ENSG00000172575
BP	GO:0045061	thymic T cell selection	17	0.953191222381897	1.21090141073578	0.02997002997003	0.02997002997003	0.959295964785443	26	tags=24%, list=0%, signal=24%	ENSG00000198851/ENSG00000160654/ENSG00000167286/ENSG00000081237
BP	GO:0001845	phagolysosome assembly	14	0.952093038513518	1.20997985488871	0.036963036963037	0.036963036963037	0.959295964785443	424	tags=14%, list=4%, signal=14%	ENSG00000102879/ENSG00000109113
BP	GO:0051125	regulation of actin nucleation	29	0.950590874284074	1.20766359617589	0.00754770160033341	0.00754770160033341	0.713093720761934	67	tags=7%, list=1%, signal=7%	ENSG00000102879/ENSG00000130755
MF	GO:0015108	chloride transmembrane transporter activity	27	0.94909536908907	1.20738079297427	0.0111346297818653	0.0111346297818653	0.874537970457586	430	tags=15%, list=4%, signal=14%	ENSG00000189143/ENSG00000089356/ENSG00000213719/ENSG00000266964
MF	GO:0099094	ligand-gated monoatomic cation channel activity	17	0.950255592318098	1.20717208706789	0.035964035964036	0.035964035964036	0.959295964785443	38	tags=6%, list=0%, signal=6%	ENSG00000111319
MF	GO:0043531	ADP binding	28	0.948465941337039	1.20685463617375	0.0096400727810369	0.0096400727810369	0.816151096877657	125	tags=7%, list=1%, signal=7%	ENSG00000168394/ENSG00000102144
MF	GO:0030159	signaling receptor complex adaptor activity	37	0.952288947529497	1.2039401721374	0.0132270145024293	0.0132270145024293	0.959295964785443	99	tags=11%, list=1%, signal=11%	ENSG00000198851/ENSG00000160654/ENSG00000213658/ENSG00000147443
BP	GO:0070293	renal absorption	13	0.946504122087856	1.2038434267222	0.05	0.05	0.959295964785443	193	tags=15%, list=2%, signal=15%	ENSG00000189143/ENSG00000110195
BP	GO:0034114	regulation of heterotypic cell-cell adhesion	16	0.947655368759791	1.20369632694291	0.03996003996004	0.03996003996004	0.959295964785443	296	tags=19%, list=3%, signal=18%	ENSG00000141293/ENSG00000182866/ENSG00000026508
MF	GO:0000979	RNA polymerase II core promoter sequence-specific DNA binding	14	0.946948442860849	1.20344177840934	0.045954045954046	0.045954045954046	0.959295964785443	404	tags=14%, list=4%, signal=14%	ENSG00000106462/ENSG00000115415
CC	GO:0042101	T cell receptor complex	18	0.945826845974749	1.20341127744552	0.03996003996004	0.03996003996004	0.959295964785443	236	tags=56%, list=2%, signal=54%	ENSG00000198851/ENSG00000160654/ENSG00000167286/ENSG00000141293/ENSG00000277734/ENSG00000211772/ENSG00000198821/ENSG00000111679/ENSG00000077420/ENSG00000153563
MF	GO:0015179	L-amino acid transmembrane transporter activity	31	0.948924162908673	1.20255195383638	0.0079960656744232	0.0079960656744232	0.714059618240614	420	tags=10%, list=4%, signal=9%	ENSG00000175567/ENSG00000111371/ENSG00000168003
BP	GO:1900227	positive regulation of NLRP3 inflammasome complex assembly	17	0.946502357010086	1.20240410576196	0.041958041958042	0.041958041958042	0.959295964785443	196	tags=12%, list=2%, signal=12%	ENSG00000134242/ENSG00000154451
BP	GO:0031571	mitotic G1 DNA damage checkpoint signaling	25	0.943838111144534	1.20222290921021	0.0184741928991579	0.0184741928991579	0.959295964785443	293	tags=8%, list=3%, signal=8%	ENSG00000185499/ENSG00000161970
BP	GO:0044819	mitotic G1/S transition checkpoint signaling	25	0.943838111144534	1.20222290921021	0.0184741928991579	0.0184741928991579	0.959295964785443	293	tags=8%, list=3%, signal=8%	ENSG00000185499/ENSG00000161970
BP	GO:0031579	membrane raft organization	18	0.94472374225138	1.20200775684706	0.03996003996004	0.03996003996004	0.959295964785443	26	tags=11%, list=0%, signal=11%	ENSG00000116824/ENSG00000081237
BP	GO:0032941	secretion by tissue	14	0.945335086918547	1.20139142396919	0.048951048951049	0.048951048951049	0.959295964785443	40	tags=14%, list=0%, signal=14%	ENSG00000118640/ENSG00000051523
BP	GO:1905048	regulation of metallopeptidase activity	15	0.944839717057195	1.2009950406205	0.043956043956044	0.043956043956044	0.959295964785443	22	tags=13%, list=0%, signal=13%	ENSG00000165215/ENSG00000189143
MF	GO:0005484	SNAP receptor activity	32	0.946825636525934	1.2003097991285	0.00628356578790411	0.00628356578790411	0.640040083927295	23	tags=3%, list=0%, signal=3%	ENSG00000118640
BP	GO:0006541	glutamine metabolic process	19	0.94340636407111	1.20007178431828	0.034965034965035	0.034965034965035	0.959295964785443	354	tags=16%, list=4%, signal=15%	ENSG00000175567/ENSG00000111371/ENSG00000092621
BP	GO:0009268	response to pH	17	0.943993819424362	1.19921734571832	0.042957042957043	0.042957042957043	0.959295964785443	38	tags=6%, list=0%, signal=6%	ENSG00000111319
MF	GO:0015103	inorganic anion transmembrane transporter activity	41	0.94826322500948	1.19914450183203	0.00390402681091231	0.00390402681091231	0.454470549648881	430	tags=12%, list=4%, signal=12%	ENSG00000175567/ENSG00000189143/ENSG00000089356/ENSG00000213719/ENSG00000266964
BP	GO:0051293	establishment of spindle localization	36	0.948061078838925	1.19845038910781	0.0090422511800096	0.0090422511800096	0.775610992664244	314	tags=14%, list=3%, signal=14%	ENSG00000073350/ENSG00000172757/ENSG00000137804/ENSG00000164109/ENSG00000080986
BP	GO:0098927	vesicle-mediated transport between endosomal compartments	43	0.94679065202301	1.19770735679595	0.00501943306845485	0.00501943306845485	0.519391812273923	10	tags=2%, list=0%, signal=2%	ENSG00000102879
BP	GO:1902476	chloride transmembrane transport	29	0.942232982652186	1.19704544094458	0.0127786459835256	0.0127786459835256	0.957517162834525	430	tags=14%, list=4%, signal=13%	ENSG00000189143/ENSG00000089356/ENSG00000213719/ENSG00000266964
BP	GO:0098661	inorganic anion transmembrane transport	41	0.945517397216989	1.19567221247871	0.004498909339188	0.004498909339188	0.514019755392268	430	tags=15%, list=4%, signal=14%	ENSG00000175567/ENSG00000189143/ENSG00000089356/ENSG00000213719/ENSG00000075415/ENSG00000266964
BP	GO:0051294	establishment of spindle orientation	28	0.939422531346563	1.19534754793984	0.0172726467693573	0.0172726467693573	0.959295964785443	314	tags=11%, list=3%, signal=10%	ENSG00000073350/ENSG00000164109/ENSG00000080986
BP	GO:0090382	phagosome maturation	21	0.936450440964723	1.19279824252576	0.037962037962038	0.037962037962038	0.959295964785443	424	tags=10%, list=4%, signal=9%	ENSG00000102879/ENSG00000109113
BP	GO:0001655	urogenital system development	36	0.941920195117457	1.1906876566745	0.0100884394781796	0.0100884394781796	0.832487809598135	54	tags=6%, list=1%, signal=6%	ENSG00000213145/ENSG00000125618
CC	GO:0042788	polysomal ribosome	29	0.937026812299568	1.19043134167177	0.0151699464373499	0.0151699464373499	0.959295964785443	523	tags=72%, list=5%, signal=69%	ENSG00000161016/ENSG00000198755/ENSG00000156482/ENSG00000105640/ENSG00000229117/ENSG00000063177/ENSG00000144713/ENSG00000148303/ENSG00000114391/ENSG00000142676/ENSG00000198918/ENSG00000130255/ENSG00000108298/ENSG00000186468/ENSG00000089009/ENSG00000145741/ENSG00000233927/ENSG00000241343/ENSG00000172809/ENSG00000171858/ENSG00000071082
CC	GO:0001891	phagocytic cup	22	0.933740402658112	1.18956390050528	0.034965034965035	0.034965034965035	0.959295964785443	485	tags=32%, list=5%, signal=30%	ENSG00000102879/ENSG00000136167/ENSG00000110934/ENSG00000136286/ENSG00000204628/ENSG00000100092/ENSG00000158985
BP	GO:1903307	positive regulation of regulated secretory pathway	22	0.932671910572541	1.18820266604509	0.037962037962038	0.037962037962038	0.959295964785443	372	tags=23%, list=4%, signal=22%	ENSG00000118640/ENSG00000204642/ENSG00000092929/ENSG00000160255/ENSG00000069974
BP	GO:0046629	gamma-delta T cell activation	19	0.933388659918689	1.18732863931225	0.046953046953047	0.046953046953047	0.959295964785443	221	tags=26%, list=2%, signal=26%	ENSG00000198851/ENSG00000160654/ENSG00000081237/ENSG00000198821/ENSG00000154639
BP	GO:0072348	sulfur compound transport	24	0.932947080560927	1.18711081963261	0.032967032967033	0.032967032967033	0.959295964785443	420	tags=8%, list=4%, signal=8%	ENSG00000175567/ENSG00000168003
BP	GO:0030219	megakaryocyte differentiation	33	0.937715279212003	1.18657474523118	0.0126291898495111	0.0126291898495111	0.957517162834525	149	tags=9%, list=1%, signal=9%	ENSG00000185043/ENSG00000111679/ENSG00000164104
BP	GO:0043368	positive T cell selection	29	0.933881189151989	1.18643503299115	0.0172726467693573	0.0172726467693573	0.959295964785443	422	tags=24%, list=4%, signal=23%	ENSG00000198851/ENSG00000160654/ENSG00000167286/ENSG00000081237/ENSG00000197471/ENSG00000134516/ENSG00000115085
BP	GO:0045730	respiratory burst	28	0.932222695795131	1.18618627547212	0.0244819443892497	0.0244819443892497	0.959295964785443	379	tags=25%, list=4%, signal=24%	ENSG00000169442/ENSG00000128340/ENSG00000051523/ENSG00000272398/ENSG00000167815/ENSG00000100365/ENSG00000105372
BP	GO:0000266	mitochondrial fission	30	0.933931201897553	1.18574876611995	0.0160711027559931	0.0160711027559931	0.959295964785443	9	tags=3%, list=0%, signal=3%	ENSG00000175567
BP	GO:0001779	natural killer cell differentiation	21	0.930583226293556	1.18532491233962	0.047952047952048	0.047952047952048	0.959295964785443	72	tags=10%, list=1%, signal=9%	ENSG00000081237/ENSG00000172575
BP	GO:0034198	cellular response to amino acid starvation	44	0.936804161904099	1.18427946749056	0.00680409202256532	0.00680409202256532	0.682398090693897	9	tags=2%, list=0%, signal=2%	ENSG00000175567
CC	GO:0022625	cytosolic large ribosomal subunit	53	0.937599785959481	1.18385263801433	0.00368131098111713	0.00368131098111713	0.444416042331529	565	tags=87%, list=6%, signal=82%	ENSG00000182899/ENSG00000161016/ENSG00000089157/ENSG00000163923/ENSG00000122406/ENSG00000198755/ENSG00000197756/ENSG00000156482/ENSG00000105640/ENSG00000229117/ENSG00000162244/ENSG00000142541/ENSG00000063177/ENSG00000174748/ENSG00000145592/ENSG00000147604/ENSG00000167526/ENSG00000100316/ENSG00000197958/ENSG00000144713/ENSG00000148303/ENSG00000137818/ENSG00000114391/ENSG00000147403/ENSG00000142676…
CC	GO:0005882	intermediate filament	37	0.935913674452437	1.18323758062005	0.0184741928991579	0.0184741928991579	0.959295964785443	549	tags=27%, list=5%, signal=26%	ENSG00000170421/ENSG00000135480/ENSG00000111057/ENSG00000096696/ENSG00000113368/ENSG00000151914/ENSG00000196126/ENSG00000013297/ENSG00000186395/ENSG00000171345
MF	GO:0015171	amino acid transmembrane transporter activity	36	0.935780879041547	1.18292690591249	0.0127786459835256	0.0127786459835256	0.957517162834525	420	tags=8%, list=4%, signal=8%	ENSG00000175567/ENSG00000111371/ENSG00000168003
CC	GO:0022626	cytosolic ribosome	92	0.935798190509137	1.18052	0.0079960656744232	0.0079960656744232	0.714059618240614	684	tags=85%, list=7%, signal=80%	ENSG00000083845/ENSG00000149273/ENSG00000182899/ENSG00000143947/ENSG00000161016/ENSG00000231500/ENSG00000198034/ENSG00000089157/ENSG00000163923/ENSG00000112306/ENSG00000164587/ENSG00000171863/ENSG00000122406/ENSG00000198755/ENSG00000197756/ENSG00000156482/ENSG00000105640/ENSG00000229117/ENSG00000162244/ENSG00000124614/ENSG00000168028/ENSG00000142541/ENSG00000063177/ENSG00000174748/ENSG00000145592…
BP	GO:0040001	establishment of mitotic spindle localization	29	0.928939725415855	1.1801572261792	0.030969030969031	0.030969030969031	0.959295964785443	314	tags=10%, list=3%, signal=10%	ENSG00000137804/ENSG00000164109/ENSG00000080986
BP	GO:1990928	response to amino acid starvation	47	0.934605475005411	1.17999205103737	0.00457326979793704	0.00457326979793704	0.514019755392268	9	tags=2%, list=0%, signal=2%	ENSG00000175567
BP	GO:0033077	T cell differentiation in thymus	63	0.934668299308102	1.17963045550901	0.00829497547231816	0.00829497547231816	0.730742501405974	422	tags=16%, list=4%, signal=15%	ENSG00000198851/ENSG00000160654/ENSG00000147168/ENSG00000167286/ENSG00000081237/ENSG00000172575/ENSG00000166710/ENSG00000137154/ENSG00000134516/ENSG00000115085
CC	GO:0022627	cytosolic small ribosomal subunit	38	0.932043803979404	1.17749218062116	0.0166718744695258	0.0166718744695258	0.959295964785443	684	tags=84%, list=7%, signal=79%	ENSG00000083845/ENSG00000149273/ENSG00000143947/ENSG00000231500/ENSG00000198034/ENSG00000112306/ENSG00000164587/ENSG00000171863/ENSG00000124614/ENSG00000168028/ENSG00000118181/ENSG00000134419/ENSG00000140988/ENSG00000204628/ENSG00000105193/ENSG00000145425/ENSG00000170889/ENSG00000142937/ENSG00000138326/ENSG00000177954/ENSG00000137154/ENSG00000110700/ENSG00000186468/ENSG00000182774/ENSG00000115268…
BP	GO:0031295	T cell costimulation	29	0.926271977351877	1.17676802656895	0.032967032967033	0.032967032967033	0.959295964785443	182	tags=17%, list=2%, signal=17%	ENSG00000198851/ENSG00000182866/ENSG00000272398/ENSG00000111679/ENSG00000103653
BP	GO:0031294	lymphocyte costimulation	30	0.926035793129746	1.17572450396294	0.028971028971029	0.028971028971029	0.959295964785443	182	tags=17%, list=2%, signal=16%	ENSG00000198851/ENSG00000182866/ENSG00000272398/ENSG00000111679/ENSG00000103653
BP	GO:0033628	regulation of cell adhesion mediated by integrin	37	0.9278606364671	1.17305645233598	0.025383109151499	0.025383109151499	0.959295964785443	370	tags=22%, list=4%, signal=21%	ENSG00000198851/ENSG00000141293/ENSG00000185499/ENSG00000271503/ENSG00000185043/ENSG00000111679/ENSG00000149781/ENSG00000110031
BP	GO:0032743	positive regulation of interleukin-2 production	30	0.92348486392503	1.17248576308908	0.031968031968032	0.031968031968032	0.959295964785443	367	tags=17%, list=4%, signal=16%	ENSG00000198851/ENSG00000081237/ENSG00000149273/ENSG00000122122/ENSG00000115306
CC	GO:0016328	lateral plasma membrane	41	0.926290931196554	1.17135901503521	0.0132270145024293	0.0132270145024293	0.959295964785443	292	tags=17%, list=3%, signal=17%	ENSG00000119888/ENSG00000165215/ENSG00000189143/ENSG00000181885/ENSG00000184292/ENSG00000039068/ENSG00000141526
BP	GO:1902253	regulation of intrinsic apoptotic signaling pathway by p53 class mediator	28	0.918349724731382	1.16853391842261	0.046953046953047	0.046953046953047	0.959295964785443	296	tags=18%, list=3%, signal=17%	ENSG00000185499/ENSG00000171863/ENSG00000142676/ENSG00000161970/ENSG00000026508
MF	GO:0015297	antiporter activity	48	0.925154891801809	1.16795880905917	0.0112840856707278	0.0112840856707278	0.875725648660411	420	tags=6%, list=4%, signal=6%	ENSG00000175567/ENSG00000169100/ENSG00000168003
BP	GO:0051653	spindle localization	39	0.923882590470464	1.1677517869208	0.0184741928991579	0.0184741928991579	0.959295964785443	562	tags=18%, list=6%, signal=17%	ENSG00000073350/ENSG00000172757/ENSG00000137804/ENSG00000164109/ENSG00000080986/ENSG00000138071/ENSG00000115091
BP	GO:0097352	autophagosome maturation	51	0.924275487934174	1.16712701551212	0.00784661089528252	0.00784661089528252	0.714059618240614	481	tags=6%, list=5%, signal=6%	ENSG00000118640/ENSG00000254505/ENSG00000198668
MF	GO:0015081	sodium ion transmembrane transporter activity	34	0.922720583277954	1.16691042274826	0.028971028971029	0.028971028971029	0.959295964785443	420	tags=12%, list=4%, signal=11%	ENSG00000111319/ENSG00000111371/ENSG00000157765/ENSG00000168003
BP	GO:0071622	regulation of granulocyte chemotaxis	31	0.920781964777596	1.16688792854268	0.034965034965035	0.034965034965035	0.959295964785443	65	tags=10%, list=1%, signal=10%	ENSG00000128340/ENSG00000271503/ENSG00000189334
BP	GO:0030101	natural killer cell activation	61	0.921775772208651	1.16407738593099	0.00725025768711313	0.00725025768711313	0.702193956142709	416	tags=20%, list=4%, signal=19%	ENSG00000116824/ENSG00000102879/ENSG00000081237/ENSG00000172575/ENSG00000105374/ENSG00000134242/ENSG00000204642/ENSG00000100385/ENSG00000092929/ENSG00000064012/ENSG00000069974/ENSG00000135077
BP	GO:0045058	T cell selection	37	0.92033069655082	1.16353665565819	0.028971028971029	0.028971028971029	0.959295964785443	422	tags=19%, list=4%, signal=18%	ENSG00000198851/ENSG00000160654/ENSG00000167286/ENSG00000081237/ENSG00000197471/ENSG00000134516/ENSG00000115085
CC	GO:0030670	phagocytic vesicle membrane	63	0.919482031616541	1.16046410110528	0.00978952830308573	0.00978952830308573	0.818178653946357	601	tags=27%, list=6%, signal=26%	ENSG00000128340/ENSG00000102879/ENSG00000118640/ENSG00000051523/ENSG00000168394/ENSG00000206503/ENSG00000234745/ENSG00000204525/ENSG00000204642/ENSG00000117410/ENSG00000166710/ENSG00000231925/ENSG00000156675/ENSG00000109113/ENSG00000204592/ENSG00000167461/ENSG00000171130
CC	GO:0001772	immunological synapse	41	0.917602850987898	1.16037233608477	0.026973026973027	0.026973026973027	0.959295964785443	437	tags=32%, list=4%, signal=30%	ENSG00000198851/ENSG00000102879/ENSG00000145649/ENSG00000141293/ENSG00000182866/ENSG00000213658/ENSG00000143119/ENSG00000168421/ENSG00000104894/ENSG00000100453/ENSG00000135077/ENSG00000115085/ENSG00000196126
BP	GO:0006821	chloride transport	35	0.918148409711657	1.16036847903818	0.030969030969031	0.030969030969031	0.959295964785443	430	tags=11%, list=4%, signal=11%	ENSG00000189143/ENSG00000089356/ENSG00000213719/ENSG00000266964
MF	GO:0098632	cell-cell adhesion mediator activity	31	0.914635791282125	1.15909901006585	0.041958041958042	0.041958041958042	0.959295964785443	460	tags=26%, list=5%, signal=25%	ENSG00000119888/ENSG00000111057/ENSG00000172531/ENSG00000096696/ENSG00000170571/ENSG00000163191/ENSG00000154639/ENSG00000134755
BP	GO:0034113	heterotypic cell-cell adhesion	40	0.916399142920067	1.15815690427023	0.028971028971029	0.028971028971029	0.959295964785443	519	tags=28%, list=5%, signal=26%	ENSG00000116824/ENSG00000141293/ENSG00000182866/ENSG00000081237/ENSG00000096696/ENSG00000154639/ENSG00000026508/ENSG00000160255/ENSG00000112378/ENSG00000134755/ENSG00000115232
BP	GO:0043001	Golgi to plasma membrane protein transport	32	0.912151847547922	1.1563531432484	0.04995004995005	0.04995004995005	0.959295964785443	424	tags=16%, list=4%, signal=15%	ENSG00000111057/ENSG00000103653/ENSG00000204628/ENSG00000115306/ENSG00000109113
MF	GO:0005342	organic acid transmembrane transporter activity	64	0.916098290066545	1.15630788573157	0.00501943306845485	0.00501943306845485	0.519391812273923	420	tags=6%, list=4%, signal=6%	ENSG00000175567/ENSG00000111371/ENSG00000141526/ENSG00000168003
MF	GO:0046943	carboxylic acid transmembrane transporter activity	64	0.916098290066545	1.15630788573157	0.00501943306845485	0.00501943306845485	0.519391812273923	420	tags=6%, list=4%, signal=6%	ENSG00000175567/ENSG00000111371/ENSG00000141526/ENSG00000168003
BP	GO:0045921	positive regulation of exocytosis	47	0.914778909954654	1.15495989598913	0.032967032967033	0.032967032967033	0.959295964785443	469	tags=15%, list=5%, signal=14%	ENSG00000118640/ENSG00000204642/ENSG00000092929/ENSG00000124145/ENSG00000160255/ENSG00000069974/ENSG00000102362
CC	GO:0045111	intermediate filament cytoskeleton	67	0.91605533152651	1.15456878577836	0.00732461865588345	0.00732461865588345	0.702193956142709	680	tags=16%, list=7%, signal=15%	ENSG00000170421/ENSG00000135480/ENSG00000111057/ENSG00000096696/ENSG00000113368/ENSG00000151914/ENSG00000196126/ENSG00000013297/ENSG00000186395/ENSG00000171345/ENSG00000123349
BP	GO:0002279	mast cell activation involved in immune response	35	0.912827779571468	1.15364419412085	0.03996003996004	0.03996003996004	0.959295964785443	280	tags=20%, list=3%, signal=20%	ENSG00000128340/ENSG00000118640/ENSG00000213658/ENSG00000172575/ENSG00000111679/ENSG00000076944/ENSG00000092929
BP	GO:0006835	dicarboxylic acid transport	40	0.912672015501104	1.15344651318495	0.033966033966034	0.033966033966034	0.959295964785443	193	tags=5%, list=2%, signal=5%	ENSG00000175567/ENSG00000110195
CC	GO:0031201	SNARE complex	37	0.911046355523002	1.15179884103353	0.040959040959041	0.040959040959041	0.959295964785443	23	tags=3%, list=0%, signal=3%	ENSG00000118640
BP	GO:0070830	bicellular tight junction assembly	35	0.910877893221894	1.15117990116579	0.043956043956044	0.043956043956044	0.959295964785443	25	tags=9%, list=0%, signal=9%	ENSG00000165215/ENSG00000189143/ENSG00000181885
MF	GO:0008509	monoatomic anion transmembrane transporter activity	38	0.910934946598237	1.15082442702197	0.038961038961039	0.038961038961039	0.959295964785443	430	tags=11%, list=4%, signal=10%	ENSG00000189143/ENSG00000089356/ENSG00000213719/ENSG00000266964
BP	GO:0045576	mast cell activation	41	0.907671895465918	1.14781395524911	0.036963036963037	0.036963036963037	0.959295964785443	337	tags=22%, list=3%, signal=21%	ENSG00000128340/ENSG00000118640/ENSG00000213658/ENSG00000172575/ENSG00000111679/ENSG00000168421/ENSG00000076944/ENSG00000092929/ENSG00000043462
MF	GO:0003735	structural constituent of ribosome	155	0.91100347616932	1.14762696520917	0.02997002997003	0.02997002997003	0.959295964785443	684	tags=52%, list=7%, signal=49%	ENSG00000083845/ENSG00000149273/ENSG00000182899/ENSG00000143947/ENSG00000161016/ENSG00000231500/ENSG00000198034/ENSG00000089157/ENSG00000163923/ENSG00000112306/ENSG00000164587/ENSG00000171863/ENSG00000122406/ENSG00000198755/ENSG00000197756/ENSG00000156482/ENSG00000105640/ENSG00000229117/ENSG00000162244/ENSG00000124614/ENSG00000168028/ENSG00000142541/ENSG00000063177/ENSG00000174748/ENSG00000145592…
MF	GO:0098631	cell adhesion mediator activity	39	0.907857639396363	1.14749686985112	0.041958041958042	0.041958041958042	0.959295964785443	221	tags=21%, list=2%, signal=20%	ENSG00000119888/ENSG00000111057/ENSG00000172531/ENSG00000096696/ENSG00000170571/ENSG00000163191/ENSG00000168028/ENSG00000154639
CC	GO:0008287	protein serine/threonine phosphatase complex	42	0.905966821525673	1.14646909310627	0.038961038961039	0.038961038961039	0.959295964785443	461	tags=7%, list=5%, signal=7%	ENSG00000172531/ENSG00000149923/ENSG00000078304
BP	GO:0002181	cytoplasmic translation	146	0.909274461218476	1.14571485989907	0.02997002997003	0.02997002997003	0.959295964785443	696	tags=57%, list=7%, signal=54%	ENSG00000083845/ENSG00000149273/ENSG00000182899/ENSG00000143947/ENSG00000161016/ENSG00000231500/ENSG00000198034/ENSG00000089157/ENSG00000112306/ENSG00000164587/ENSG00000171863/ENSG00000122406/ENSG00000198755/ENSG00000197756/ENSG00000156482/ENSG00000105640/ENSG00000229117/ENSG00000162244/ENSG00000124614/ENSG00000168028/ENSG00000142541/ENSG00000063177/ENSG00000174748/ENSG00000145592/ENSG00000147604…
BP	GO:0046635	positive regulation of alpha-beta T cell activation	53	0.906140870984704	1.14413129844102	0.027972027972028	0.027972027972028	0.959295964785443	118	tags=15%, list=1%, signal=15%	ENSG00000198851/ENSG00000147168/ENSG00000081237/ENSG00000020633/ENSG00000134242/ENSG00000105122/ENSG00000206503/ENSG00000122122
CC	GO:0005844	polysome	61	0.905779228085054	1.14387592715028	0.025974025974026	0.025974025974026	0.959295964785443	523	tags=41%, list=5%, signal=39%	ENSG00000149273/ENSG00000161016/ENSG00000198034/ENSG00000198755/ENSG00000156482/ENSG00000105640/ENSG00000229117/ENSG00000063177/ENSG00000144713/ENSG00000148303/ENSG00000114391/ENSG00000142676/ENSG00000198918/ENSG00000137154/ENSG00000130255/ENSG00000108298/ENSG00000186468/ENSG00000089009/ENSG00000145741/ENSG00000233927/ENSG00000241343/ENSG00000172809/ENSG00000171858/ENSG00000167658/ENSG00000071082
BP	GO:0002228	natural killer cell mediated immunity	53	0.905693829538434	1.14356684524532	0.027972027972028	0.027972027972028	0.959295964785443	546	tags=32%, list=5%, signal=30%	ENSG00000116824/ENSG00000102879/ENSG00000153283/ENSG00000172575/ENSG00000105374/ENSG00000111679/ENSG00000206503/ENSG00000234745/ENSG00000204642/ENSG00000092929/ENSG00000183918/ENSG00000100453/ENSG00000069974/ENSG00000135077/ENSG00000141480/ENSG00000204592/ENSG00000105329
CC	GO:1903293	phosphatase complex	44	0.904383033809612	1.14329365863469	0.041958041958042	0.041958041958042	0.959295964785443	461	tags=7%, list=5%, signal=7%	ENSG00000172531/ENSG00000149923/ENSG00000078304
BP	GO:0015698	inorganic anion transport	69	0.906542420585916	1.14272291910191	0.024975024975025	0.024975024975025	0.959295964785443	430	tags=10%, list=4%, signal=10%	ENSG00000175567/ENSG00000189143/ENSG00000089356/ENSG00000157765/ENSG00000213719/ENSG00000075415/ENSG00000266964
BP	GO:0008589	regulation of smoothened signaling pathway	57	0.905195769269959	1.14257158046683	0.026973026973027	0.026973026973027	0.959295964785443	424	tags=5%, list=4%, signal=5%	ENSG00000198851/ENSG00000204628/ENSG00000109113
CC	GO:0044391	ribosomal subunit	175	0.907135767332756	1.14247835299467	0.033966033966034	0.033966033966034	0.959295964785443	684	tags=46%, list=7%, signal=43%	ENSG00000083845/ENSG00000149273/ENSG00000182899/ENSG00000143947/ENSG00000161016/ENSG00000231500/ENSG00000198034/ENSG00000089157/ENSG00000163923/ENSG00000112306/ENSG00000164587/ENSG00000171863/ENSG00000122406/ENSG00000198755/ENSG00000197756/ENSG00000156482/ENSG00000105640/ENSG00000229117/ENSG00000162244/ENSG00000124614/ENSG00000168028/ENSG00000142541/ENSG00000063177/ENSG00000174748/ENSG00000145592…
BP	GO:0045010	actin nucleation	43	0.902615443268893	1.14182491604756	0.047952047952048	0.047952047952048	0.959295964785443	562	tags=23%, list=6%, signal=22%	ENSG00000102879/ENSG00000130429/ENSG00000130755/ENSG00000111229/ENSG00000163466/ENSG00000241553/ENSG00000162704/ENSG00000138071/ENSG00000136950/ENSG00000115091
CC	GO:0015934	large ribosomal subunit	108	0.905314252545897	1.14137572579175	0.0144226646365869	0.0144226646365869	0.959295964785443	594	tags=44%, list=6%, signal=41%	ENSG00000182899/ENSG00000161016/ENSG00000089157/ENSG00000163923/ENSG00000122406/ENSG00000198755/ENSG00000197756/ENSG00000156482/ENSG00000105640/ENSG00000229117/ENSG00000162244/ENSG00000142541/ENSG00000063177/ENSG00000174748/ENSG00000145592/ENSG00000147604/ENSG00000167526/ENSG00000100316/ENSG00000197958/ENSG00000144713/ENSG00000148303/ENSG00000137818/ENSG00000114391/ENSG00000147403/ENSG00000142676…
MF	GO:0005200	structural constituent of cytoskeleton	55	0.903322021988757	1.13994424906853	0.02997002997003	0.02997002997003	0.959295964785443	593	tags=31%, list=6%, signal=29%	ENSG00000127824/ENSG00000130429/ENSG00000096696/ENSG00000113368/ENSG00000111229/ENSG00000163466/ENSG00000241553/ENSG00000123416/ENSG00000115306/ENSG00000196126/ENSG00000162704/ENSG00000138071/ENSG00000184009/ENSG00000171345/ENSG00000115091/ENSG00000198947/ENSG00000167553
CC	GO:0015935	small ribosomal subunit	70	0.903810001334492	1.13971656602938	0.025974025974026	0.025974025974026	0.959295964785443	684	tags=47%, list=7%, signal=44%	ENSG00000083845/ENSG00000149273/ENSG00000143947/ENSG00000231500/ENSG00000198034/ENSG00000112306/ENSG00000164587/ENSG00000171863/ENSG00000124614/ENSG00000168028/ENSG00000118181/ENSG00000134419/ENSG00000140988/ENSG00000204628/ENSG00000105193/ENSG00000145425/ENSG00000170889/ENSG00000142937/ENSG00000138326/ENSG00000177954/ENSG00000137154/ENSG00000110700/ENSG00000186468/ENSG00000182774/ENSG00000115268…
BP	GO:0043297	apical junction assembly	42	0.900625338782013	1.1397096348883	0.04995004995005	0.04995004995005	0.959295964785443	25	tags=7%, list=0%, signal=7%	ENSG00000165215/ENSG00000189143/ENSG00000181885
BP	GO:0021549	cerebellum development	60	0.901771319286409	1.13877150879506	0.02997002997003	0.02997002997003	0.959295964785443	389	tags=3%, list=4%, signal=3%	ENSG00000198851/ENSG00000106462
BP	GO:0042267	natural killer cell mediated cytotoxicity	51	0.901080603165326	1.13783772136897	0.038961038961039	0.038961038961039	0.959295964785443	546	tags=31%, list=5%, signal=30%	ENSG00000116824/ENSG00000102879/ENSG00000172575/ENSG00000105374/ENSG00000111679/ENSG00000206503/ENSG00000234745/ENSG00000204642/ENSG00000092929/ENSG00000183918/ENSG00000100453/ENSG00000069974/ENSG00000135077/ENSG00000141480/ENSG00000204592/ENSG00000105329
BP	GO:0042255	ribosome assembly	53	0.901023155974756	1.13766945778591	0.031968031968032	0.031968031968032	0.959295964785443	479	tags=28%, list=5%, signal=27%	ENSG00000083845/ENSG00000089157/ENSG00000164587/ENSG00000122406/ENSG00000168028/ENSG00000147403/ENSG00000142676/ENSG00000198242/ENSG00000177954/ENSG00000089009/ENSG00000181163/ENSG00000115268/ENSG00000105372/ENSG00000233927/ENSG00000172809
BP	GO:2000134	negative regulation of G1/S transition of mitotic cell cycle	58	0.900226571206558	1.13652795600826	0.033966033966034	0.033966033966034	0.959295964785443	389	tags=7%, list=4%, signal=7%	ENSG00000185499/ENSG00000167797/ENSG00000161970/ENSG00000106462
BP	GO:0043299	leukocyte degranulation	55	0.899311489205586	1.13488317043811	0.033966033966034	0.033966033966034	0.959295964785443	372	tags=20%, list=4%, signal=19%	ENSG00000128340/ENSG00000102879/ENSG00000118640/ENSG00000213658/ENSG00000172575/ENSG00000105374/ENSG00000204642/ENSG00000076944/ENSG00000092929/ENSG00000160255/ENSG00000069974
CC	GO:0055038	recycling endosome membrane	77	0.899223228721634	1.1338952230804	0.027972027972028	0.027972027972028	0.959295964785443	533	tags=17%, list=5%, signal=16%	ENSG00000072818/ENSG00000118640/ENSG00000206503/ENSG00000234745/ENSG00000204525/ENSG00000204642/ENSG00000166710/ENSG00000131242/ENSG00000165527/ENSG00000091317/ENSG00000168824/ENSG00000204592/ENSG00000167461
CC	GO:0098802	plasma membrane signaling receptor complex	91	0.897840110020326	1.1323151259832	0.025974025974026	0.025974025974026	0.959295964785443	519	tags=20%, list=5%, signal=19%	ENSG00000198851/ENSG00000160654/ENSG00000167286/ENSG00000141293/ENSG00000277734/ENSG00000211772/ENSG00000198821/ENSG00000111679/ENSG00000166710/ENSG00000077420/ENSG00000100385/ENSG00000153563/ENSG00000160255/ENSG00000005844/ENSG00000105855/ENSG00000115085/ENSG00000211751/ENSG00000115232
BP	GO:0032729	positive regulation of type II interferon production	51	0.896627904002096	1.13221508444611	0.047952047952048	0.047952047952048	0.959295964785443	644	tags=22%, list=6%, signal=20%	ENSG00000116824/ENSG00000198851/ENSG00000172575/ENSG00000134242/ENSG00000206503/ENSG00000122122/ENSG00000187608/ENSG00000135077/ENSG00000104998/ENSG00000223865/ENSG00000231389
BP	GO:0033627	cell adhesion mediated by integrin	62	0.895534181285902	1.13109714165047	0.036963036963037	0.036963036963037	0.959295964785443	588	tags=21%, list=6%, signal=20%	ENSG00000198851/ENSG00000141293/ENSG00000185499/ENSG00000271503/ENSG00000185043/ENSG00000111679/ENSG00000149781/ENSG00000160255/ENSG00000005844/ENSG00000110031/ENSG00000105855/ENSG00000115232/ENSG00000123338
BP	GO:1902117	positive regulation of organelle assembly	65	0.89553587681105	1.12985050800268	0.035964035964036	0.035964035964036	0.959295964785443	387	tags=5%, list=4%, signal=4%	ENSG00000136167/ENSG00000124145/ENSG00000160813
BP	GO:0042102	positive regulation of T cell proliferation	67	0.896344269531864	1.12972555182694	0.035964035964036	0.035964035964036	0.959295964785443	825	tags=34%, list=8%, signal=32%	ENSG00000198851/ENSG00000102879/ENSG00000081237/ENSG00000272398/ENSG00000271503/ENSG00000134242/ENSG00000105122/ENSG00000206503/ENSG00000149273/ENSG00000122122/ENSG00000135077/ENSG00000115085/ENSG00000168071/ENSG00000189403/ENSG00000204592/ENSG00000123338/ENSG00000115457/ENSG00000223865/ENSG00000231389/ENSG00000013725/ENSG00000103490/ENSG00000168961/ENSG00000242574
BP	GO:0022037	metencephalon development	65	0.895018396421133	1.12919763021569	0.035964035964036	0.035964035964036	0.959295964785443	389	tags=3%, list=4%, signal=3%	ENSG00000198851/ENSG00000106462
MF	GO:0035591	signaling adaptor activity	61	0.893903812575648	1.12887889309946	0.037962037962038	0.037962037962038	0.959295964785443	254	tags=8%, list=3%, signal=8%	ENSG00000198851/ENSG00000160654/ENSG00000213658/ENSG00000147443/ENSG00000204628
MF	GO:0015291	secondary active transmembrane transporter activity	99	0.894659826285648	1.12858362437481	0.028971028971029	0.028971028971029	0.959295964785443	420	tags=7%, list=4%, signal=7%	ENSG00000175567/ENSG00000111371/ENSG00000157765/ENSG00000141526/ENSG00000169100/ENSG00000075415/ENSG00000168003
BP	GO:0042273	ribosomal large subunit biogenesis	65	0.894455474342765	1.12848742104073	0.035964035964036	0.035964035964036	0.959295964785443	479	tags=22%, list=5%, signal=21%	ENSG00000182899/ENSG00000089157/ENSG00000122406/ENSG00000147604/ENSG00000147403/ENSG00000142676/ENSG00000188846/ENSG00000122034/ENSG00000198242/ENSG00000161970/ENSG00000089009/ENSG00000181163/ENSG00000136942/ENSG00000172809
CC	GO:0005840	ribosome	201	0.896494676550946	1.1275053127026	0.038961038961039	0.038961038961039	0.959295964785443	684	tags=41%, list=7%, signal=39%	ENSG00000083845/ENSG00000149273/ENSG00000182899/ENSG00000143947/ENSG00000161016/ENSG00000231500/ENSG00000198034/ENSG00000089157/ENSG00000163923/ENSG00000112306/ENSG00000164587/ENSG00000171863/ENSG00000122406/ENSG00000198755/ENSG00000197756/ENSG00000156482/ENSG00000105640/ENSG00000229117/ENSG00000162244/ENSG00000124614/ENSG00000168028/ENSG00000142541/ENSG00000063177/ENSG00000174748/ENSG00000145592…
CC	GO:0045335	phagocytic vesicle	116	0.89378934935092	1.12718413123149	0.027972027972028	0.027972027972028	0.959295964785443	601	tags=19%, list=6%, signal=18%	ENSG00000128340/ENSG00000102879/ENSG00000118640/ENSG00000051523/ENSG00000168394/ENSG00000206503/ENSG00000234745/ENSG00000204525/ENSG00000204642/ENSG00000015285/ENSG00000184922/ENSG00000117410/ENSG00000076944/ENSG00000166710/ENSG00000100365/ENSG00000231925/ENSG00000156675/ENSG00000109113/ENSG00000184009/ENSG00000204592/ENSG00000167461/ENSG00000171130
BP	GO:0046631	alpha-beta T cell activation	123	0.893846598725341	1.12702874942611	0.025974025974026	0.025974025974026	0.959295964785443	690	tags=22%, list=7%, signal=21%	ENSG00000198851/ENSG00000160654/ENSG00000147168/ENSG00000167286/ENSG00000081237/ENSG00000277734/ENSG00000211772/ENSG00000020633/ENSG00000105374/ENSG00000198821/ENSG00000134242/ENSG00000105122/ENSG00000206503/ENSG00000122122/ENSG00000197471/ENSG00000116251/ENSG00000134516/ENSG00000115085/ENSG00000196126/ENSG00000211751/ENSG00000189403/ENSG00000113263/ENSG00000204592/ENSG00000123338/ENSG00000165283…
BP	GO:0050852	T cell receptor signaling pathway	114	0.89238005226882	1.12515677352681	0.027972027972028	0.027972027972028	0.959295964785443	541	tags=21%, list=5%, signal=20%	ENSG00000198851/ENSG00000160654/ENSG00000167286/ENSG00000141293/ENSG00000182866/ENSG00000081237/ENSG00000277734/ENSG00000211772/ENSG00000198821/ENSG00000134242/ENSG00000111679/ENSG00000206503/ENSG00000149273/ENSG00000103653/ENSG00000153563/ENSG00000082074/ENSG00000183918/ENSG00000043462/ENSG00000115085/ENSG00000196126/ENSG00000117228/ENSG00000211751/ENSG00000113263/ENSG00000104783
BP	GO:0042129	regulation of T cell proliferation	119	0.891880744134122	1.12512405919301	0.026973026973027	0.026973026973027	0.959295964785443	788	tags=26%, list=8%, signal=24%	ENSG00000198851/ENSG00000128340/ENSG00000102879/ENSG00000081237/ENSG00000272398/ENSG00000271503/ENSG00000134242/ENSG00000105122/ENSG00000111679/ENSG00000206503/ENSG00000149273/ENSG00000122122/ENSG00000197471/ENSG00000028137/ENSG00000124145/ENSG00000135077/ENSG00000115085/ENSG00000196126/ENSG00000168071/ENSG00000189403/ENSG00000204592/ENSG00000015475/ENSG00000123338/ENSG00000115457/ENSG00000223865…
BP	GO:0032609	type II interferon production	70	0.892162071900793	1.1250283703733	0.037962037962038	0.037962037962038	0.959295964785443	644	tags=20%, list=6%, signal=19%	ENSG00000116824/ENSG00000198851/ENSG00000153283/ENSG00000172575/ENSG00000134242/ENSG00000206503/ENSG00000122122/ENSG00000187608/ENSG00000135077/ENSG00000196126/ENSG00000189403/ENSG00000104998/ENSG00000223865/ENSG00000231389
BP	GO:0032649	regulation of type II interferon production	70	0.892162071900793	1.1250283703733	0.037962037962038	0.037962037962038	0.959295964785443	644	tags=20%, list=6%, signal=19%	ENSG00000116824/ENSG00000198851/ENSG00000153283/ENSG00000172575/ENSG00000134242/ENSG00000206503/ENSG00000122122/ENSG00000187608/ENSG00000135077/ENSG00000196126/ENSG00000189403/ENSG00000104998/ENSG00000223865/ENSG00000231389
BP	GO:0090174	organelle membrane fusion	91	0.890607751533564	1.12319400428269	0.02997002997003	0.02997002997003	0.959295964785443	611	tags=8%, list=6%, signal=7%	ENSG00000102879/ENSG00000118640/ENSG00000254505/ENSG00000109113/ENSG00000205413/ENSG00000167461/ENSG00000134215
BP	GO:0006906	vesicle fusion	89	0.890622121317856	1.12266748075693	0.031968031968032	0.031968031968032	0.959295964785443	611	tags=8%, list=6%, signal=7%	ENSG00000102879/ENSG00000118640/ENSG00000254505/ENSG00000109113/ENSG00000205413/ENSG00000167461/ENSG00000134215
CC	GO:0005923	bicellular tight junction	75	0.889745162117491	1.12238188845143	0.038961038961039	0.038961038961039	0.959295964785443	540	tags=15%, list=5%, signal=14%	ENSG00000119888/ENSG00000165215/ENSG00000189143/ENSG00000181885/ENSG00000105699/ENSG00000124171/ENSG00000154639/ENSG00000100092/ENSG00000107186/ENSG00000013297/ENSG00000154721
BP	GO:0050671	positive regulation of lymphocyte proliferation	93	0.889145415765134	1.12202934533931	0.030969030969031	0.030969030969031	0.959295964785443	825	tags=28%, list=8%, signal=26%	ENSG00000198851/ENSG00000102879/ENSG00000081237/ENSG00000272398/ENSG00000271503/ENSG00000134242/ENSG00000105122/ENSG00000206503/ENSG00000149273/ENSG00000122122/ENSG00000135077/ENSG00000115085/ENSG00000168071/ENSG00000189403/ENSG00000204592/ENSG00000123338/ENSG00000115457/ENSG00000134215/ENSG00000004468/ENSG00000223865/ENSG00000231389/ENSG00000013725/ENSG00000019582/ENSG00000103490/ENSG00000168961…
BP	GO:0032946	positive regulation of mononuclear cell proliferation	96	0.888551146875698	1.12161048828938	0.030969030969031	0.030969030969031	0.959295964785443	825	tags=28%, list=8%, signal=26%	ENSG00000198851/ENSG00000102879/ENSG00000081237/ENSG00000272398/ENSG00000271503/ENSG00000134242/ENSG00000105122/ENSG00000206503/ENSG00000149273/ENSG00000122122/ENSG00000135077/ENSG00000115085/ENSG00000168071/ENSG00000189403/ENSG00000204592/ENSG00000123338/ENSG00000115457/ENSG00000134215/ENSG00000004468/ENSG00000073849/ENSG00000223865/ENSG00000231389/ENSG00000013725/ENSG00000019582/ENSG00000103490…
BP	GO:0042098	T cell proliferation	147	0.889506479899218	1.12084897000276	0.030969030969031	0.030969030969031	0.959295964785443	788	tags=26%, list=8%, signal=24%	ENSG00000198851/ENSG00000128340/ENSG00000102879/ENSG00000081237/ENSG00000272398/ENSG00000271503/ENSG00000172575/ENSG00000134242/ENSG00000105122/ENSG00000111679/ENSG00000206503/ENSG00000149273/ENSG00000122122/ENSG00000167815/ENSG00000107099/ENSG00000197471/ENSG00000028137/ENSG00000124145/ENSG00000137154/ENSG00000027869/ENSG00000134516/ENSG00000135077/ENSG00000115085/ENSG00000196126/ENSG00000168071…
BP	GO:0001909	leukocyte mediated cytotoxicity	84	0.888259129834037	1.12056065088685	0.033966033966034	0.033966033966034	0.959295964785443	600	tags=31%, list=6%, signal=29%	ENSG00000116824/ENSG00000102879/ENSG00000081237/ENSG00000172575/ENSG00000105374/ENSG00000111679/ENSG00000206503/ENSG00000234745/ENSG00000204525/ENSG00000204642/ENSG00000180644/ENSG00000076944/ENSG00000166710/ENSG00000092929/ENSG00000183918/ENSG00000197540/ENSG00000100453/ENSG00000069974/ENSG00000135077/ENSG00000196126/ENSG00000141480/ENSG00000204592/ENSG00000105329/ENSG00000123338/ENSG00000109861…
CC	GO:0005884	actin filament	70	0.887279030160879	1.11887078907261	0.047952047952048	0.047952047952048	0.959295964785443	181	tags=11%, list=2%, signal=11%	ENSG00000128340/ENSG00000102879/ENSG00000136167/ENSG00000103187/ENSG00000131504/ENSG00000140368/ENSG00000015285/ENSG00000143549
BP	GO:0070665	positive regulation of leukocyte proliferation	105	0.887529405660484	1.11874991559667	0.033966033966034	0.033966033966034	0.959295964785443	825	tags=28%, list=8%, signal=26%	ENSG00000198851/ENSG00000128340/ENSG00000102879/ENSG00000081237/ENSG00000272398/ENSG00000271503/ENSG00000134242/ENSG00000105122/ENSG00000206503/ENSG00000149273/ENSG00000122122/ENSG00000135077/ENSG00000115085/ENSG00000168071/ENSG00000189403/ENSG00000204592/ENSG00000123338/ENSG00000115457/ENSG00000134215/ENSG00000004468/ENSG00000073849/ENSG00000223865/ENSG00000231389/ENSG00000013725/ENSG00000019582…
BP	GO:0042274	ribosomal small subunit biogenesis	73	0.885855669162706	1.11742273609372	0.045954045954046	0.045954045954046	0.959295964785443	492	tags=25%, list=5%, signal=24%	ENSG00000083845/ENSG00000164587/ENSG00000171863/ENSG00000168028/ENSG00000118181/ENSG00000105193/ENSG00000170889/ENSG00000142937/ENSG00000138326/ENSG00000177954/ENSG00000137154/ENSG00000181163/ENSG00000182774/ENSG00000115268/ENSG00000105372/ENSG00000233927/ENSG00000172809/ENSG00000171858
CC	GO:0016324	apical plasma membrane	152	0.885052461788185	1.11469433831013	0.031968031968032	0.031968031968032	0.959295964785443	436	tags=12%, list=4%, signal=12%	ENSG00000119888/ENSG00000189143/ENSG00000147676/ENSG00000185499/ENSG00000111319/ENSG00000051523/ENSG00000185043/ENSG00000111371/ENSG00000157765/ENSG00000124171/ENSG00000110195/ENSG00000076944/ENSG00000141526/ENSG00000026508/ENSG00000107186/ENSG00000069974/ENSG00000168003/ENSG00000266964/ENSG00000117394
BP	GO:0046634	regulation of alpha-beta T cell activation	79	0.884132728643769	1.11458521447868	0.045954045954046	0.045954045954046	0.959295964785443	690	tags=19%, list=7%, signal=18%	ENSG00000198851/ENSG00000147168/ENSG00000081237/ENSG00000020633/ENSG00000134242/ENSG00000105122/ENSG00000206503/ENSG00000122122/ENSG00000115085/ENSG00000196126/ENSG00000189403/ENSG00000204592/ENSG00000123338/ENSG00000156127/ENSG00000157873
CC	GO:0070160	tight junction	80	0.883796678818951	1.11426760714947	0.046953046953047	0.046953046953047	0.959295964785443	540	tags=14%, list=5%, signal=13%	ENSG00000119888/ENSG00000165215/ENSG00000189143/ENSG00000181885/ENSG00000105699/ENSG00000124171/ENSG00000154639/ENSG00000100092/ENSG00000107186/ENSG00000013297/ENSG00000154721
CC	GO:0030666	endocytic vesicle membrane	129	0.883085616558548	1.1135238416736	0.031968031968032	0.031968031968032	0.959295964785443	664	tags=20%, list=7%, signal=19%	ENSG00000128340/ENSG00000102879/ENSG00000160654/ENSG00000167286/ENSG00000118640/ENSG00000051523/ENSG00000168394/ENSG00000206503/ENSG00000234745/ENSG00000143947/ENSG00000010278/ENSG00000204525/ENSG00000204642/ENSG00000117410/ENSG00000166710/ENSG00000231925/ENSG00000156675/ENSG00000003056/ENSG00000109113/ENSG00000196126/ENSG00000204592/ENSG00000167461/ENSG00000171130/ENSG00000223865/ENSG00000231389…
CC	GO:0009897	external side of plasma membrane	177	0.882247368622353	1.11128464474732	0.034965034965035	0.034965034965035	0.959295964785443	700	tags=21%, list=7%, signal=20%	ENSG00000116824/ENSG00000198851/ENSG00000160654/ENSG00000147168/ENSG00000167286/ENSG00000081237/ENSG00000111319/ENSG00000272398/ENSG00000149418/ENSG00000069493/ENSG00000206503/ENSG00000111371/ENSG00000234745/ENSG00000010278/ENSG00000204525/ENSG00000204642/ENSG00000197471/ENSG00000110848/ENSG00000110195/ENSG00000166710/ENSG00000100385/ENSG00000153563/ENSG00000160255/ENSG00000005844/ENSG00000196126…
CC	GO:0043296	apical junction complex	88	0.881024900094594	1.11059218582081	0.043956043956044	0.043956043956044	0.959295964785443	540	tags=15%, list=5%, signal=14%	ENSG00000119888/ENSG00000165215/ENSG00000189143/ENSG00000181885/ENSG00000105699/ENSG00000124171/ENSG00000154639/ENSG00000039068/ENSG00000100092/ENSG00000107186/ENSG00000013297/ENSG00000184009/ENSG00000154721
BP	GO:0050670	regulation of lymphocyte proliferation	157	0.881470400307931	1.11047795978692	0.033966033966034	0.033966033966034	0.959295964785443	825	tags=24%, list=8%, signal=23%	ENSG00000198851/ENSG00000128340/ENSG00000102879/ENSG00000161405/ENSG00000081237/ENSG00000272398/ENSG00000271503/ENSG00000134242/ENSG00000105122/ENSG00000111679/ENSG00000206503/ENSG00000149273/ENSG00000122122/ENSG00000197471/ENSG00000028137/ENSG00000124145/ENSG00000266094/ENSG00000135077/ENSG00000115085/ENSG00000196126/ENSG00000168071/ENSG00000189403/ENSG00000204592/ENSG00000015475/ENSG00000123338…
BP	GO:0032944	regulation of mononuclear cell proliferation	160	0.881146154207599	1.10991584098744	0.033966033966034	0.033966033966034	0.959295964785443	825	tags=24%, list=8%, signal=23%	ENSG00000198851/ENSG00000128340/ENSG00000102879/ENSG00000161405/ENSG00000081237/ENSG00000272398/ENSG00000271503/ENSG00000134242/ENSG00000105122/ENSG00000111679/ENSG00000206503/ENSG00000149273/ENSG00000122122/ENSG00000197471/ENSG00000028137/ENSG00000124145/ENSG00000266094/ENSG00000135077/ENSG00000115085/ENSG00000196126/ENSG00000168071/ENSG00000189403/ENSG00000204592/ENSG00000015475/ENSG00000123338…
MF	GO:0008514	organic anion transmembrane transporter activity	99	0.879595812192112	1.10958087145821	0.03996003996004	0.03996003996004	0.959295964785443	436	tags=6%, list=4%, signal=6%	ENSG00000175567/ENSG00000111371/ENSG00000141526/ENSG00000169100/ENSG00000168003/ENSG00000117394
MF	GO:0005216	monoatomic ion channel activity	93	0.878303257098379	1.10834742112846	0.045954045954046	0.045954045954046	0.959295964785443	779	tags=15%, list=8%, signal=14%	ENSG00000189143/ENSG00000111319/ENSG00000089356/ENSG00000141524/ENSG00000213719/ENSG00000167895/ENSG00000266964/ENSG00000124249/ENSG00000136546/ENSG00000104783/ENSG00000165637/ENSG00000197043/ENSG00000069424/ENSG00000120899
BP	GO:0001906	cell killing	101	0.877572061573175	1.10686528953128	0.044955044955045	0.044955044955045	0.959295964785443	788	tags=34%, list=8%, signal=31%	ENSG00000116824/ENSG00000102879/ENSG00000081237/ENSG00000172575/ENSG00000105374/ENSG00000111679/ENSG00000206503/ENSG00000234745/ENSG00000204525/ENSG00000204642/ENSG00000156482/ENSG00000180644/ENSG00000076944/ENSG00000166710/ENSG00000092929/ENSG00000111640/ENSG00000183918/ENSG00000197540/ENSG00000100453/ENSG00000069974/ENSG00000105372/ENSG00000135077/ENSG00000196126/ENSG00000141480/ENSG00000204592…
BP	GO:0046651	lymphocyte proliferation	195	0.879885122288917	1.10674200370741	0.037962037962038	0.037962037962038	0.959295964785443	825	tags=25%, list=8%, signal=23%	ENSG00000198851/ENSG00000128340/ENSG00000102879/ENSG00000161405/ENSG00000081237/ENSG00000272398/ENSG00000271503/ENSG00000172575/ENSG00000134242/ENSG00000105122/ENSG00000111679/ENSG00000206503/ENSG00000149273/ENSG00000122122/ENSG00000167815/ENSG00000107099/ENSG00000197471/ENSG00000028137/ENSG00000124145/ENSG00000137154/ENSG00000266094/ENSG00000027869/ENSG00000134516/ENSG00000135077/ENSG00000115085…
BP	GO:0032943	mononuclear cell proliferation	200	0.879564053127706	1.10629406200263	0.038961038961039	0.038961038961039	0.959295964785443	825	tags=24%, list=8%, signal=23%	ENSG00000198851/ENSG00000128340/ENSG00000102879/ENSG00000161405/ENSG00000081237/ENSG00000272398/ENSG00000271503/ENSG00000172575/ENSG00000134242/ENSG00000105122/ENSG00000111679/ENSG00000206503/ENSG00000149273/ENSG00000122122/ENSG00000167815/ENSG00000107099/ENSG00000197471/ENSG00000028137/ENSG00000124145/ENSG00000137154/ENSG00000266094/ENSG00000027869/ENSG00000134516/ENSG00000135077/ENSG00000115085…
CC	GO:0055037	recycling endosome	141	0.876210548701841	1.1042485786457	0.033966033966034	0.033966033966034	0.959295964785443	533	tags=11%, list=5%, signal=10%	ENSG00000072818/ENSG00000118640/ENSG00000206503/ENSG00000234745/ENSG00000204525/ENSG00000204642/ENSG00000166710/ENSG00000131242/ENSG00000092929/ENSG00000156675/ENSG00000165527/ENSG00000091317/ENSG00000168824/ENSG00000204592/ENSG00000167461
MF	GO:1901702	salt transmembrane transporter activity	161	0.876565099708976	1.10416884843226	0.033966033966034	0.033966033966034	0.959295964785443	761	tags=11%, list=8%, signal=10%	ENSG00000175567/ENSG00000189143/ENSG00000111319/ENSG00000089356/ENSG00000111371/ENSG00000157765/ENSG00000213719/ENSG00000141526/ENSG00000169100/ENSG00000168003/ENSG00000266964/ENSG00000124249/ENSG00000136546/ENSG00000104783/ENSG00000197043/ENSG00000185803/ENSG00000069424
CC	GO:0009925	basal plasma membrane	123	0.875245099218988	1.10357458541632	0.035964035964036	0.035964035964036	0.959295964785443	694	tags=15%, list=7%, signal=15%	ENSG00000119888/ENSG00000189143/ENSG00000181885/ENSG00000149418/ENSG00000096696/ENSG00000184292/ENSG00000111371/ENSG00000110195/ENSG00000154639/ENSG00000141526/ENSG00000151914/ENSG00000026508/ENSG00000168003/ENSG00000117394/ENSG00000141480/ENSG00000004468/ENSG00000116678/ENSG00000099864/ENSG00000174059
BP	GO:1903039	positive regulation of leukocyte cell-cell adhesion	193	0.877174437302132	1.10341982949902	0.037962037962038	0.037962037962038	0.959295964785443	931	tags=27%, list=9%, signal=25%	ENSG00000198851/ENSG00000102879/ENSG00000147168/ENSG00000141293/ENSG00000182866/ENSG00000081237/ENSG00000020633/ENSG00000272398/ENSG00000271503/ENSG00000172575/ENSG00000134242/ENSG00000105122/ENSG00000111679/ENSG00000206503/ENSG00000149273/ENSG00000122122/ENSG00000168421/ENSG00000107099/ENSG00000103653/ENSG00000166710/ENSG00000026508/ENSG00000160255/ENSG00000089012/ENSG00000135077/ENSG00000115085…
BP	GO:0050870	positive regulation of T cell activation	178	0.87514193893445	1.10237064663398	0.036963036963037	0.036963036963037	0.959295964785443	931	tags=27%, list=9%, signal=25%	ENSG00000198851/ENSG00000102879/ENSG00000147168/ENSG00000182866/ENSG00000081237/ENSG00000020633/ENSG00000272398/ENSG00000271503/ENSG00000172575/ENSG00000134242/ENSG00000105122/ENSG00000111679/ENSG00000206503/ENSG00000149273/ENSG00000122122/ENSG00000168421/ENSG00000107099/ENSG00000103653/ENSG00000166710/ENSG00000089012/ENSG00000135077/ENSG00000115085/ENSG00000204257/ENSG00000196126/ENSG00000168071…
CC	GO:0045178	basal part of cell	135	0.873668614602535	1.10127380289828	0.034965034965035	0.034965034965035	0.959295964785443	694	tags=15%, list=7%, signal=14%	ENSG00000119888/ENSG00000189143/ENSG00000181885/ENSG00000149418/ENSG00000096696/ENSG00000184292/ENSG00000111371/ENSG00000110195/ENSG00000154639/ENSG00000141526/ENSG00000151914/ENSG00000026508/ENSG00000168003/ENSG00000117394/ENSG00000013297/ENSG00000141480/ENSG00000004468/ENSG00000116678/ENSG00000099864/ENSG00000174059
MF	GO:0019887	protein kinase regulator activity	130	0.873258480084562	1.1012524689587	0.033966033966034	0.033966033966034	0.959295964785443	701	tags=15%, list=7%, signal=14%	ENSG00000128340/ENSG00000272398/ENSG00000271503/ENSG00000130755/ENSG00000101109/ENSG00000137818/ENSG00000204628/ENSG00000173207/ENSG00000123975/ENSG00000181163/ENSG00000160014/ENSG00000166913/ENSG00000198668/ENSG00000123338/ENSG00000183283/ENSG00000180370/ENSG00000177885/ENSG00000171105/ENSG00000114978
BP	GO:0050851	antigen receptor-mediated signaling pathway	151	0.874202117683688	1.10098644307876	0.034965034965035	0.034965034965035	0.959295964785443	866	tags=26%, list=9%, signal=24%	ENSG00000198851/ENSG00000160654/ENSG00000167286/ENSG00000141293/ENSG00000182866/ENSG00000081237/ENSG00000277734/ENSG00000211772/ENSG00000198821/ENSG00000134242/ENSG00000111679/ENSG00000206503/ENSG00000149273/ENSG00000103653/ENSG00000153563/ENSG00000082074/ENSG00000183918/ENSG00000043462/ENSG00000110031/ENSG00000115085/ENSG00000196126/ENSG00000117228/ENSG00000211751/ENSG00000113263/ENSG00000104783…
BP	GO:0019722	calcium-mediated signaling	107	0.872519661590439	1.09979314251081	0.044955044955045	0.044955044955045	0.959295964785443	893	tags=20%, list=9%, signal=18%	ENSG00000198851/ENSG00000175463/ENSG00000081237/ENSG00000213658/ENSG00000185043/ENSG00000164825/ENSG00000160014/ENSG00000115085/ENSG00000117228/ENSG00000198668/ENSG00000117602/ENSG00000198947/ENSG00000185825/ENSG00000160791/ENSG00000275302/ENSG00000149177/ENSG00000101082/ENSG00000120899/ENSG00000086730/ENSG00000277632/ENSG00000165025
BP	GO:0070663	regulation of leukocyte proliferation	173	0.872510797249241	1.0992367891329	0.035964035964036	0.035964035964036	0.959295964785443	825	tags=23%, list=8%, signal=21%	ENSG00000198851/ENSG00000128340/ENSG00000102879/ENSG00000161405/ENSG00000081237/ENSG00000272398/ENSG00000271503/ENSG00000134242/ENSG00000105122/ENSG00000111679/ENSG00000206503/ENSG00000149273/ENSG00000122122/ENSG00000197471/ENSG00000028137/ENSG00000124145/ENSG00000266094/ENSG00000135077/ENSG00000115085/ENSG00000196126/ENSG00000168071/ENSG00000189403/ENSG00000204592/ENSG00000015475/ENSG00000123338…
BP	GO:0022409	positive regulation of cell-cell adhesion	218	0.874042495897828	1.09917552285194	0.040959040959041	0.040959040959041	0.959295964785443	931	tags=25%, list=9%, signal=23%	ENSG00000198851/ENSG00000102879/ENSG00000147168/ENSG00000141293/ENSG00000182866/ENSG00000081237/ENSG00000020633/ENSG00000272398/ENSG00000271503/ENSG00000172575/ENSG00000134242/ENSG00000105122/ENSG00000111679/ENSG00000206503/ENSG00000149273/ENSG00000122122/ENSG00000168421/ENSG00000107099/ENSG00000103653/ENSG00000166710/ENSG00000026508/ENSG00000160255/ENSG00000089012/ENSG00000135077/ENSG00000115085…
BP	GO:0010810	regulation of cell-substrate adhesion	150	0.87240770947031	1.09890237094535	0.034965034965035	0.034965034965035	0.959295964785443	779	tags=15%, list=8%, signal=14%	ENSG00000198851/ENSG00000128340/ENSG00000141293/ENSG00000185043/ENSG00000184292/ENSG00000107742/ENSG00000101109/ENSG00000163466/ENSG00000092929/ENSG00000204580/ENSG00000124145/ENSG00000151882/ENSG00000147889/ENSG00000117228/ENSG00000184009/ENSG00000112715/ENSG00000072163/ENSG00000106823/ENSG00000073849/ENSG00000116962/ENSG00000149177/ENSG00000154175/ENSG00000120899
BP	GO:0030041	actin filament polymerization	106	0.871428721711856	1.09859826350392	0.048951048951049	0.048951048951049	0.959295964785443	781	tags=24%, list=8%, signal=22%	ENSG00000102879/ENSG00000103187/ENSG00000131504/ENSG00000108518/ENSG00000205542/ENSG00000140368/ENSG00000015285/ENSG00000180353/ENSG00000111229/ENSG00000163466/ENSG00000042493/ENSG00000241553/ENSG00000196405/ENSG00000055163/ENSG00000115306/ENSG00000165527/ENSG00000162704/ENSG00000136950/ENSG00000116489/ENSG00000070087/ENSG00000123338/ENSG00000177885/ENSG00000163932/ENSG00000120899/ENSG00000103490
BP	GO:0030217	T cell differentiation	217	0.873202855945157	1.09813466381761	0.040959040959041	0.040959040959041	0.959295964785443	910	tags=19%, list=9%, signal=18%	ENSG00000116824/ENSG00000198851/ENSG00000160654/ENSG00000147168/ENSG00000167286/ENSG00000161405/ENSG00000182866/ENSG00000081237/ENSG00000020633/ENSG00000172575/ENSG00000134242/ENSG00000122122/ENSG00000167815/ENSG00000168421/ENSG00000197471/ENSG00000166710/ENSG00000153563/ENSG00000116251/ENSG00000137154/ENSG00000134516/ENSG00000115085/ENSG00000196126/ENSG00000189403/ENSG00000113263/ENSG00000139193…
BP	GO:0050863	regulation of T cell activation	261	0.873538431930712	1.09592298124171	0.04995004995005	0.04995004995005	0.959295964785443	910	tags=24%, list=9%, signal=22%	ENSG00000116824/ENSG00000198851/ENSG00000128340/ENSG00000102879/ENSG00000147168/ENSG00000182866/ENSG00000081237/ENSG00000020633/ENSG00000272398/ENSG00000271503/ENSG00000213658/ENSG00000172575/ENSG00000181847/ENSG00000134242/ENSG00000105122/ENSG00000111679/ENSG00000206503/ENSG00000149273/ENSG00000122122/ENSG00000167815/ENSG00000137078/ENSG00000168421/ENSG00000107099/ENSG00000197471/ENSG00000103653…
BP	GO:0045055	regulated exocytosis	122	0.868833188235208	1.09559121154742	0.041958041958042	0.041958041958042	0.959295964785443	1011	tags=24%, list=10%, signal=22%	ENSG00000128340/ENSG00000102879/ENSG00000118640/ENSG00000213658/ENSG00000172575/ENSG00000105374/ENSG00000108639/ENSG00000204642/ENSG00000076944/ENSG00000092929/ENSG00000160255/ENSG00000160014/ENSG00000069974/ENSG00000156675/ENSG00000070087/ENSG00000123338/ENSG00000100321/ENSG00000116473/ENSG00000105402/ENSG00000086730/ENSG00000168961/ENSG00000254087/ENSG00000277632/ENSG00000165025/ENSG00000167851…
BP	GO:0002696	positive regulation of leukocyte activation	261	0.872919617639007	1.09514662982017	0.04995004995005	0.04995004995005	0.959295964785443	910	tags=22%, list=9%, signal=21%	ENSG00000116824/ENSG00000198851/ENSG00000102879/ENSG00000147168/ENSG00000182866/ENSG00000118640/ENSG00000081237/ENSG00000020633/ENSG00000272398/ENSG00000271503/ENSG00000172575/ENSG00000134242/ENSG00000105122/ENSG00000111679/ENSG00000206503/ENSG00000149273/ENSG00000122122/ENSG00000204642/ENSG00000168421/ENSG00000107099/ENSG00000103653/ENSG00000166710/ENSG00000160255/ENSG00000089012/ENSG00000135077…
BP	GO:0070661	leukocyte proliferation	218	0.870375158992951	1.09456356521966	0.040959040959041	0.040959040959041	0.959295964785443	825	tags=22%, list=8%, signal=21%	ENSG00000198851/ENSG00000128340/ENSG00000102879/ENSG00000161405/ENSG00000081237/ENSG00000272398/ENSG00000271503/ENSG00000172575/ENSG00000134242/ENSG00000105122/ENSG00000111679/ENSG00000206503/ENSG00000149273/ENSG00000122122/ENSG00000167815/ENSG00000107099/ENSG00000197471/ENSG00000028137/ENSG00000124145/ENSG00000137154/ENSG00000266094/ENSG00000027869/ENSG00000134516/ENSG00000135077/ENSG00000115085…
BP	GO:0002449	lymphocyte mediated immunity	187	0.868761126867936	1.09336612053843	0.040959040959041	0.040959040959041	0.959295964785443	910	tags=29%, list=9%, signal=27%	ENSG00000116824/ENSG00000102879/ENSG00000081237/ENSG00000153283/ENSG00000172575/ENSG00000105374/ENSG00000111679/ENSG00000206503/ENSG00000122122/ENSG00000234745/ENSG00000136286/ENSG00000204525/ENSG00000204642/ENSG00000015285/ENSG00000180644/ENSG00000166710/ENSG00000100385/ENSG00000153563/ENSG00000092929/ENSG00000028137/ENSG00000185507/ENSG00000183918/ENSG00000197540/ENSG00000100453/ENSG00000069974…
BP	GO:0061025	membrane fusion	118	0.865775245632709	1.09238726591527	0.047952047952048	0.047952047952048	0.959295964785443	611	tags=8%, list=6%, signal=7%	ENSG00000102879/ENSG00000118640/ENSG00000010278/ENSG00000110195/ENSG00000254505/ENSG00000109113/ENSG00000205413/ENSG00000167461/ENSG00000134215
CC	GO:0043235	receptor complex	178	0.867097065188912	1.09223693885653	0.037962037962038	0.037962037962038	0.959295964785443	893	tags=19%, list=9%, signal=18%	ENSG00000198851/ENSG00000160654/ENSG00000147168/ENSG00000167286/ENSG00000141293/ENSG00000277734/ENSG00000211772/ENSG00000198821/ENSG00000111679/ENSG00000166710/ENSG00000077420/ENSG00000100385/ENSG00000153563/ENSG00000028137/ENSG00000204580/ENSG00000026508/ENSG00000160255/ENSG00000005844/ENSG00000105855/ENSG00000115085/ENSG00000211751/ENSG00000115232/ENSG00000149809/ENSG00000104998/ENSG00000116678…
MF	GO:0051015	actin filament binding	114	0.866000605850809	1.09189626670166	0.04995004995005	0.04995004995005	0.959295964785443	726	tags=21%, list=7%, signal=20%	ENSG00000102879/ENSG00000136167/ENSG00000130429/ENSG00000136490/ENSG00000103187/ENSG00000136286/ENSG00000140368/ENSG00000184922/ENSG00000143549/ENSG00000111229/ENSG00000163466/ENSG00000172757/ENSG00000042493/ENSG00000241553/ENSG00000115306/ENSG00000162704/ENSG00000142347/ENSG00000138071/ENSG00000136950/ENSG00000115091/ENSG00000116489/ENSG00000108798/ENSG00000198771/ENSG00000197043
BP	GO:0002429	immune response-activating cell surface receptor signaling pathway	206	0.867098494268022	1.09076882757747	0.041958041958042	0.041958041958042	0.959295964785443	953	tags=26%, list=10%, signal=24%	ENSG00000198851/ENSG00000160654/ENSG00000167286/ENSG00000141293/ENSG00000182866/ENSG00000081237/ENSG00000277734/ENSG00000211772/ENSG00000051523/ENSG00000189334/ENSG00000198821/ENSG00000134242/ENSG00000111679/ENSG00000206503/ENSG00000149273/ENSG00000136286/ENSG00000103653/ENSG00000153563/ENSG00000089127/ENSG00000082074/ENSG00000183918/ENSG00000043462/ENSG00000110031/ENSG00000123609/ENSG00000115085…
BP	GO:0002274	myeloid leukocyte activation	150	0.865176295880514	1.08979353633414	0.043956043956044	0.043956043956044	0.959295964785443	893	tags=21%, list=9%, signal=19%	ENSG00000116824/ENSG00000128340/ENSG00000118640/ENSG00000081237/ENSG00000271503/ENSG00000213658/ENSG00000172575/ENSG00000111679/ENSG00000168421/ENSG00000076944/ENSG00000092929/ENSG00000160255/ENSG00000043462/ENSG00000077984/ENSG00000134516/ENSG00000123609/ENSG00000105855/ENSG00000135077/ENSG00000189403/ENSG00000109861/ENSG00000156127/ENSG00000168214/ENSG00000019582/ENSG00000163932/ENSG00000103490…
BP	GO:0051251	positive regulation of lymphocyte activation	237	0.867030342816944	1.08910561368053	0.044955044955045	0.044955044955045	0.959295964785443	931	tags=23%, list=9%, signal=21%	ENSG00000198851/ENSG00000102879/ENSG00000147168/ENSG00000182866/ENSG00000081237/ENSG00000020633/ENSG00000272398/ENSG00000271503/ENSG00000172575/ENSG00000134242/ENSG00000105122/ENSG00000111679/ENSG00000206503/ENSG00000149273/ENSG00000122122/ENSG00000204642/ENSG00000168421/ENSG00000107099/ENSG00000103653/ENSG00000166710/ENSG00000089012/ENSG00000135077/ENSG00000115085/ENSG00000204257/ENSG00000196126…
BP	GO:0045619	regulation of lymphocyte differentiation	153	0.86452841057441	1.08909090464098	0.042957042957043	0.042957042957043	0.959295964785443	931	tags=18%, list=9%, signal=17%	ENSG00000116824/ENSG00000147168/ENSG00000161405/ENSG00000081237/ENSG00000020633/ENSG00000172575/ENSG00000111679/ENSG00000122122/ENSG00000167815/ENSG00000168421/ENSG00000029993/ENSG00000115085/ENSG00000196126/ENSG00000189403/ENSG00000139193/ENSG00000169230/ENSG00000123338/ENSG00000156127/ENSG00000089692/ENSG00000019582/ENSG00000142168/ENSG00000104951/ENSG00000168961/ENSG00000143507/ENSG00000165025…
BP	GO:0002768	immune response-regulating cell surface receptor signaling pathway	220	0.865756226267952	1.08862840944182	0.040959040959041	0.040959040959041	0.959295964785443	893	tags=23%, list=9%, signal=22%	ENSG00000198851/ENSG00000160654/ENSG00000167286/ENSG00000141293/ENSG00000182866/ENSG00000081237/ENSG00000277734/ENSG00000211772/ENSG00000051523/ENSG00000272398/ENSG00000189334/ENSG00000198821/ENSG00000134242/ENSG00000111679/ENSG00000206503/ENSG00000149273/ENSG00000136286/ENSG00000103653/ENSG00000153563/ENSG00000089127/ENSG00000082074/ENSG00000183918/ENSG00000043462/ENSG00000110031/ENSG00000123609…
BP	GO:0002703	regulation of leukocyte mediated immunity	151	0.863681435517016	1.08773649984122	0.043956043956044	0.043956043956044	0.959295964785443	820	tags=21%, list=8%, signal=20%	ENSG00000128340/ENSG00000118640/ENSG00000081237/ENSG00000153283/ENSG00000172575/ENSG00000111679/ENSG00000206503/ENSG00000122122/ENSG00000234745/ENSG00000204525/ENSG00000204642/ENSG00000015285/ENSG00000076944/ENSG00000166710/ENSG00000092929/ENSG00000028137/ENSG00000160255/ENSG00000135077/ENSG00000196126/ENSG00000141480/ENSG00000189403/ENSG00000204592/ENSG00000105329/ENSG00000104998/ENSG00000123338…
BP	GO:0006887	exocytosis	203	0.864026352032039	1.08669347580838	0.041958041958042	0.041958041958042	0.959295964785443	1011	tags=19%, list=10%, signal=17%	ENSG00000128340/ENSG00000102879/ENSG00000118640/ENSG00000271503/ENSG00000213658/ENSG00000172575/ENSG00000105374/ENSG00000073350/ENSG00000136286/ENSG00000108639/ENSG00000204642/ENSG00000142765/ENSG00000076944/ENSG00000092929/ENSG00000124145/ENSG00000160255/ENSG00000160014/ENSG00000069974/ENSG00000156675/ENSG00000102362/ENSG00000167461/ENSG00000163823/ENSG00000070087/ENSG00000123338/ENSG00000185215…
MF	GO:0019207	kinase regulator activity	150	0.862583967449008	1.08652818708433	0.045954045954046	0.045954045954046	0.959295964785443	754	tags=14%, list=8%, signal=13%	ENSG00000128340/ENSG00000272398/ENSG00000271503/ENSG00000130755/ENSG00000101109/ENSG00000168421/ENSG00000137818/ENSG00000204628/ENSG00000173207/ENSG00000123975/ENSG00000181163/ENSG00000160014/ENSG00000166913/ENSG00000198668/ENSG00000123338/ENSG00000183283/ENSG00000180370/ENSG00000177885/ENSG00000171105/ENSG00000114978/ENSG00000101082
CC	GO:0045121	membrane raft	198	0.863835435339879	1.08652664461396	0.040959040959041	0.040959040959041	0.959295964785443	436	tags=14%, list=4%, signal=14%	ENSG00000116824/ENSG00000141293/ENSG00000182866/ENSG00000081237/ENSG00000147676/ENSG00000117091/ENSG00000272398/ENSG00000213658/ENSG00000205336/ENSG00000102144/ENSG00000103653/ENSG00000154639/ENSG00000153563/ENSG00000039068/ENSG00000111716/ENSG00000028137/ENSG00000124145/ENSG00000110876/ENSG00000064012/ENSG00000023445/ENSG00000160255/ENSG00000142634/ENSG00000043462/ENSG00000171700/ENSG00000177469…
CC	GO:0098857	membrane microdomain	199	0.863826388269281	1.08641995770401	0.040959040959041	0.040959040959041	0.959295964785443	436	tags=14%, list=4%, signal=14%	ENSG00000116824/ENSG00000141293/ENSG00000182866/ENSG00000081237/ENSG00000147676/ENSG00000117091/ENSG00000272398/ENSG00000213658/ENSG00000205336/ENSG00000102144/ENSG00000103653/ENSG00000154639/ENSG00000153563/ENSG00000039068/ENSG00000111716/ENSG00000028137/ENSG00000124145/ENSG00000110876/ENSG00000064012/ENSG00000023445/ENSG00000160255/ENSG00000142634/ENSG00000043462/ENSG00000171700/ENSG00000177469…
BP	GO:1903037	regulation of leukocyte cell-cell adhesion	255	0.865723869668196	1.08619846522297	0.047952047952048	0.047952047952048	0.959295964785443	954	tags=24%, list=10%, signal=22%	ENSG00000198851/ENSG00000102879/ENSG00000147168/ENSG00000141293/ENSG00000182866/ENSG00000081237/ENSG00000020633/ENSG00000272398/ENSG00000271503/ENSG00000172575/ENSG00000181847/ENSG00000134242/ENSG00000105122/ENSG00000111679/ENSG00000206503/ENSG00000149273/ENSG00000122122/ENSG00000167815/ENSG00000168421/ENSG00000107099/ENSG00000197471/ENSG00000103653/ENSG00000166710/ENSG00000124145/ENSG00000026508…
BP	GO:0019932	second-messenger-mediated signaling	149	0.861648822225183	1.08543550732466	0.045954045954046	0.045954045954046	0.959295964785443	784	tags=15%, list=8%, signal=14%	ENSG00000198851/ENSG00000175463/ENSG00000081237/ENSG00000213658/ENSG00000185043/ENSG00000164825/ENSG00000160014/ENSG00000115085/ENSG00000117228/ENSG00000131236/ENSG00000198668/ENSG00000117602/ENSG00000198947/ENSG00000112715/ENSG00000164430/ENSG00000185825/ENSG00000160791/ENSG00000275302/ENSG00000149177/ENSG00000101082/ENSG00000120899/ENSG00000086730
CC	GO:0045177	apical part of cell	191	0.862606850565649	1.08513013156929	0.041958041958042	0.041958041958042	0.959295964785443	694	tags=12%, list=7%, signal=11%	ENSG00000119888/ENSG00000189143/ENSG00000147676/ENSG00000185499/ENSG00000111319/ENSG00000051523/ENSG00000185043/ENSG00000111371/ENSG00000157765/ENSG00000124171/ENSG00000110195/ENSG00000076944/ENSG00000141526/ENSG00000026508/ENSG00000107186/ENSG00000069974/ENSG00000168003/ENSG00000266964/ENSG00000117394/ENSG00000184009/ENSG00000115457/ENSG00000132849/ENSG00000174059
BP	GO:0002443	leukocyte mediated immunity	247	0.86398390164702	1.08442034637429	0.048951048951049	0.048951048951049	0.959295964785443	910	tags=26%, list=9%, signal=24%	ENSG00000116824/ENSG00000128340/ENSG00000102879/ENSG00000118640/ENSG00000081237/ENSG00000153283/ENSG00000213658/ENSG00000172575/ENSG00000105374/ENSG00000111679/ENSG00000206503/ENSG00000122122/ENSG00000234745/ENSG00000136286/ENSG00000204525/ENSG00000204642/ENSG00000015285/ENSG00000180644/ENSG00000076944/ENSG00000166710/ENSG00000100385/ENSG00000153563/ENSG00000092929/ENSG00000028137/ENSG00000185507…
BP	GO:0031589	cell-substrate adhesion	237	0.861903576921104	1.08266571274345	0.048951048951049	0.048951048951049	0.959295964785443	729	tags=15%, list=7%, signal=14%	ENSG00000198851/ENSG00000128340/ENSG00000102879/ENSG00000141293/ENSG00000153283/ENSG00000185043/ENSG00000184292/ENSG00000107742/ENSG00000136286/ENSG00000101109/ENSG00000163466/ENSG00000092929/ENSG00000204580/ENSG00000124145/ENSG00000026508/ENSG00000149781/ENSG00000160255/ENSG00000138964/ENSG00000005844/ENSG00000110031/ENSG00000151882/ENSG00000105855/ENSG00000147889/ENSG00000117228/ENSG00000184009…
CC	GO:0098797	plasma membrane protein complex	248	0.862232603838597	1.08226902701474	0.048951048951049	0.048951048951049	0.959295964785443	919	tags=24%, list=9%, signal=22%	ENSG00000198851/ENSG00000128340/ENSG00000160654/ENSG00000167286/ENSG00000141293/ENSG00000170421/ENSG00000277734/ENSG00000211772/ENSG00000051523/ENSG00000198821/ENSG00000111679/ENSG00000206503/ENSG00000234745/ENSG00000204525/ENSG00000204642/ENSG00000166710/ENSG00000077420/ENSG00000100385/ENSG00000153563/ENSG00000174021/ENSG00000039068/ENSG00000100365/ENSG00000064012/ENSG00000160255/ENSG00000160014…
CC	GO:0031253	cell projection membrane	175	0.858280023708141	1.08094772933213	0.04995004995005	0.04995004995005	0.959295964785443	700	tags=15%, list=7%, signal=14%	ENSG00000175463/ENSG00000136167/ENSG00000111319/ENSG00000185043/ENSG00000131504/ENSG00000149273/ENSG00000157765/ENSG00000142669/ENSG00000180448/ENSG00000107099/ENSG00000142765/ENSG00000110195/ENSG00000163466/ENSG00000172757/ENSG00000125637/ENSG00000026508/ENSG00000115306/ENSG00000131037/ENSG00000165527/ENSG00000156508/ENSG00000168374/ENSG00000167461/ENSG00000198947/ENSG00000099864/ENSG00000149177…
MF	GO:0015318	inorganic molecular entity transmembrane transporter activity	216	0.8549458472181	1.07520916900893	0.045954045954046	0.045954045954046	0.959295964785443	916	tags=13%, list=9%, signal=12%	ENSG00000175567/ENSG00000189143/ENSG00000111319/ENSG00000089356/ENSG00000111371/ENSG00000157765/ENSG00000117410/ENSG00000213719/ENSG00000178741/ENSG00000141526/ENSG00000131174/ENSG00000115944/ENSG00000075415/ENSG00000176340/ENSG00000168003/ENSG00000266964/ENSG00000124249/ENSG00000136546/ENSG00000104783/ENSG00000156467/ENSG00000126267/ENSG00000171130/ENSG00000167700/ENSG00000197043/ENSG00000069424…
CC	GO:0030139	endocytic vesicle	236	0.855600812248386	1.07470988386654	0.04995004995005	0.04995004995005	0.959295964785443	712	tags=16%, list=7%, signal=15%	ENSG00000128340/ENSG00000102879/ENSG00000160654/ENSG00000167286/ENSG00000118640/ENSG00000051523/ENSG00000168394/ENSG00000206503/ENSG00000234745/ENSG00000143947/ENSG00000010278/ENSG00000204525/ENSG00000204642/ENSG00000015285/ENSG00000184922/ENSG00000180353/ENSG00000117410/ENSG00000076944/ENSG00000166710/ENSG00000131242/ENSG00000100365/ENSG00000231925/ENSG00000156675/ENSG00000165527/ENSG00000003056…
BP	GO:1902105	regulation of leukocyte differentiation	221	0.854075796934713	1.07400130887668	0.046953046953047	0.046953046953047	0.959295964785443	931	tags=17%, list=9%, signal=16%	ENSG00000116824/ENSG00000147168/ENSG00000161405/ENSG00000081237/ENSG00000020633/ENSG00000172575/ENSG00000111679/ENSG00000122122/ENSG00000234745/ENSG00000167815/ENSG00000168421/ENSG00000180353/ENSG00000064012/ENSG00000185507/ENSG00000029993/ENSG00000115085/ENSG00000196126/ENSG00000185862/ENSG00000189403/ENSG00000139193/ENSG00000105329/ENSG00000163823/ENSG00000169230/ENSG00000123338/ENSG00000156127…
