# Supplementary material for: Integrated Single-Cell and Bulk Transcriptomic Analyses Identify a B Cell- and Plasma Cell-Associated Prognostic Signature and a Candidate Tumor-Suppressive Role for FUT8 in Ovarian Cancer
Source: Genes (Basel). 2026 Jul 8;17(7):784. doi: 10.3390/genes17070784 (PMC13410260; doi:10.3390/genes17070784)
Supplement: Supplementary file 1 [file genes-17-00784-s001.zip › Table S3 Functional analysis of DEGs.xlsx]

## Sheet: GO
id	num	qvalue	per	ratio	class	ID	Descrption	Pvalue	Qvalue	Up	Down	fg_num	bg_num
GO:0007166 cell surface receptor signaling pathway	10	0.0132674926482186	66.667	0.003	Biological Process	GO:0007166	cell surface receptor signaling pathway	1.63589995942313e-05	0.0132674926482186	5	5	10	2869
GO:0060337 type I interferon-mediated signaling pathway	3	0.0132674926482186	20	0.032	Biological Process	GO:0060337	type I interferon-mediated signaling pathway	6.24721823210892e-05	0.0132674926482186	3	0	3	94
GO:0071357 cellular response to type I interferon	3	0.0132674926482186	20	0.032	Biological Process	GO:0071357	cellular response to type I interferon	6.44765754076338e-05	0.0132674926482186	3	0	3	95
GO:0034340 response to type I interferon	3	0.0132674926482186	20	0.03	Biological Process	GO:0034340	response to type I interferon	7.73928994713807e-05	0.0132674926482186	3	0	3	101
GO:0007167 enzyme-linked receptor protein signaling pathway	6	0.0132674926482186	40	0.006	Biological Process	GO:0007167	enzyme-linked receptor protein signaling pathway	0.000122154265167705	0.0132674926482186	2	4	6	1034
GO:0007229 integrin-mediated signaling pathway	3	0.0132674926482186	20	0.025	Biological Process	GO:0007229	integrin-mediated signaling pathway	0.000135656253906749	0.0132674926482186	2	1	3	122
GO:0140888 interferon-mediated signaling pathway	3	0.0132674926482186	20	0.025	Biological Process	GO:0140888	interferon-mediated signaling pathway	0.000135656253906749	0.0132674926482186	3	0	3	122
GO:0019079 viral genome replication	3	0.0132674926482186	20	0.024	Biological Process	GO:0019079	viral genome replication	0.000145776830442506	0.0132674926482186	3	0	3	125
GO:0051607 defense response to virus	4	0.0132674926482186	26.667	0.012	Biological Process	GO:0051607	defense response to virus	0.00015097576544672	0.0132674926482186	4	0	4	339
GO:0060339 negative regulation of type I interferon-mediated signaling pathway	2	0.0132674926482186	13.333	0.091	Biological Process	GO:0060339	negative regulation of type I interferon-mediated signaling pathway	0.000152447353709282	0.0132674926482186	2	0	2	22
GO:0042742 defense response to bacterium	4	0.0132674926482186	26.667	0.011	Biological Process	GO:0042742	defense response to bacterium	0.000166982172918083	0.0132674926482186	2	2	4	348
GO:0141091 transforming growth factor beta receptor superfamily signaling pathway	4	0.0137057074132348	26.667	0.011	Biological Process	GO:0141091	transforming growth factor beta receptor superfamily signaling pathway	0.000188179049151965	0.0137057074132348	1	3	4	359
GO:0007178 transmembrane receptor protein serine/threonine kinase signaling pathway	4	0.0168673056900386	26.667	0.01	Biological Process	GO:0007178	transmembrane receptor protein serine/threonine kinase signaling pathway	0.000250886697906752	0.0168673056900386	1	3	4	387
GO:0016032 viral process	4	0.0238311325018917	26.667	0.009	Biological Process	GO:0016032	viral process	0.000391643848094821	0.0238311325018917	4	0	4	435
GO:0009615 response to virus	4	0.0238311325018917	26.667	0.009	Biological Process	GO:0009615	response to virus	0.000409001129895167	0.0238311325018917	4	0	4	440
GO:0098542 defense response to other organism	6	0.0259568233214213	40	0.005	Biological Process	GO:0098542	defense response to other organism	0.000475182120300619	0.0259568233214213	4	2	6	1325
GO:0032728 positive regulation of interferon-beta production	2	0.0284041668111094	13.333	0.047	Biological Process	GO:0032728	positive regulation of interferon-beta production	0.00058985337640071	0.0284041668111094	2	0	2	43
GO:0060338 regulation of type I interferon-mediated signaling pathway	2	0.0284041668111094	13.333	0.045	Biological Process	GO:0060338	regulation of type I interferon-mediated signaling pathway	0.000617640150821799	0.0284041668111094	2	0	2	44
GO:0009968 negative regulation of signal transduction	6	0.0284041668111094	40	0.004	Biological Process	GO:0009968	negative regulation of signal transduction	0.00069755883441948	0.0284041668111094	3	3	6	1423
GO:0045071 negative regulation of viral genome replication	2	0.0284041668111094	13.333	0.039	Biological Process	GO:0045071	negative regulation of viral genome replication	0.000829604570456229	0.0284041668111094	2	0	2	51
GO:0035393 chemokine (C-X-C motif) ligand 9 production	1	0.0284041668111094	6.667	1	Biological Process	GO:0035393	chemokine (C-X-C motif) ligand 9 production	0.000844975214060462	0.0284041668111094	1	0	1	1
GO:0035394 regulation of chemokine (C-X-C motif) ligand 9 production	1	0.0284041668111094	6.667	1	Biological Process	GO:0035394	regulation of chemokine (C-X-C motif) ligand 9 production	0.000844975214060462	0.0284041668111094	1	0	1	1
GO:0035395 negative regulation of chemokine (C-X-C motif) ligand 9 production	1	0.0284041668111094	6.667	1	Biological Process	GO:0035395	negative regulation of chemokine (C-X-C motif) ligand 9 production	0.000844975214060462	0.0284041668111094	1	0	1	1
GO:0035490 regulation of leukotriene production involved in inflammatory response	1	0.0284041668111094	6.667	1	Biological Process	GO:0035490	regulation of leukotriene production involved in inflammatory response	0.000844975214060462	0.0284041668111094	0	1	1	1
GO:0035491 positive regulation of leukotriene production involved in inflammatory response	1	0.0284041668111094	6.667	1	Biological Process	GO:0035491	positive regulation of leukotriene production involved in inflammatory response	0.000844975214060462	0.0284041668111094	0	1	1	1
GO:0035906 descending aorta development	1	0.0284041668111094	6.667	1	Biological Process	GO:0035906	descending aorta development	0.000844975214060462	0.0284041668111094	0	1	1	1
GO:0097191 extrinsic apoptotic signaling pathway	3	0.0299891130092261	20	0.013	Biological Process	GO:0097191	extrinsic apoptotic signaling pathway	0.000926437129575635	0.0299891130092261	2	1	3	235
GO:0009605 response to external stimulus	8	0.0304289069408594	53.333	0.003	Biological Process	GO:0009605	response to external stimulus	0.00101352750656596	0.0304289069408594	4	4	8	2869
GO:0023057 negative regulation of signaling	6	0.0304289069408594	40	0.004	Biological Process	GO:0023057	negative regulation of signaling	0.00104086902854726	0.0304289069408594	3	3	6	1534
GO:0010648 negative regulation of cell communication	6	0.0304289069408594	40	0.004	Biological Process	GO:0010648	negative regulation of cell communication	0.00104447048996085	0.0304289069408594	3	3	6	1535
GO:0032608 interferon-beta production	2	0.0334259097457298	13.333	0.032	Biological Process	GO:0032608	interferon-beta production	0.00122383193577043	0.0334259097457298	2	0	2	62
GO:0032648 regulation of interferon-beta production	2	0.0334259097457298	13.333	0.032	Biological Process	GO:0032648	regulation of interferon-beta production	0.00122383193577043	0.0334259097457298	2	0	2	62
GO:0090092 regulation of transmembrane receptor protein serine/threonine kinase signaling pathway	3	0.0370923575729754	20	0.011	Biological Process	GO:0090092	regulation of transmembrane receptor protein serine/threonine kinase signaling pathway	0.00144226642249883	0.0370923575729754	0	3	3	274
GO:0051707 response to other organism	6	0.0370923575729754	40	0.004	Biological Process	GO:0051707	response to other organism	0.00147119627002914	0.0370923575729754	4	2	6	1638
GO:0043207 response to external biotic stimulus	6	0.0370923575729754	40	0.004	Biological Process	GO:0043207	response to external biotic stimulus	0.00148539189365462	0.0370923575729754	4	2	6	1641
GO:0008424 glycoprotein 6-alpha-L-fucosyltransferase activity	1	0.0374046899726662	6.25	1	Molecular Function	GO:0008424	glycoprotein 6-alpha-L-fucosyltransferase activity	0.000863185153215373	0.0374046899726662	1	0	1	1
GO:0008613 diuretic hormone activity	1	0.0374046899726662	6.25	1	Molecular Function	GO:0008613	diuretic hormone activity	0.000863185153215373	0.0374046899726662	0	1	1	1
GO:0046921 alpha-(1->6)-fucosyltransferase activity	1	0.0374046899726662	6.25	1	Molecular Function	GO:0046921	alpha-(1->6)-fucosyltransferase activity	0.000863185153215373	0.0374046899726662	1	0	1	1
GO:0009607 response to biotic stimulus	6	0.0399036276092637	40	0.004	Biological Process	GO:0009607	response to biotic stimulus	0.00168506835999982	0.0399036276092637	4	2	6	1681
GO:2000098 negative regulation of smooth muscle cell-matrix adhesion	1	0.0399036276092637	6.667	0.5	Biological Process	GO:2000098	negative regulation of smooth muscle cell-matrix adhesion	0.00168928400634183	0.0399036276092637	0	1	1	2
GO:0045069 regulation of viral genome replication	2	0.0448728543996128	13.333	0.025	Biological Process	GO:0045069	regulation of viral genome replication	0.00207754626589418	0.0448728543996128	2	0	2	81
GO:0048585 negative regulation of response to stimulus	6	0.0448728543996128	40	0.003	Biological Process	GO:0048585	negative regulation of response to stimulus	0.00226280678161533	0.0448728543996128	3	3	6	1779
GO:0001960 negative regulation of cytokine-mediated signaling pathway	2	0.0448728543996128	13.333	0.023	Biological Process	GO:0001960	negative regulation of cytokine-mediated signaling pathway	0.00233794469661854	0.0448728543996128	2	0	2	86
GO:0019058 viral life cycle	3	0.0448728543996128	20	0.009	Biological Process	GO:0019058	viral life cycle	0.00234923557122001	0.0448728543996128	3	0	3	325
GO:0090287 regulation of cellular response to growth factor stimulus	3	0.0448728543996128	20	0.009	Biological Process	GO:0090287	regulation of cellular response to growth factor stimulus	0.00234923557122001	0.0448728543996128	0	3	3	325
GO:0071363 cellular response to growth factor stimulus	4	0.0448728543996128	26.667	0.006	Biological Process	GO:0071363	cellular response to growth factor stimulus	0.00239605423143632	0.0448728543996128	1	3	4	707
GO:0044419 biological process involved in interspecies interaction between organisms	6	0.0448728543996128	40	0.003	Biological Process	GO:0044419	biological process involved in interspecies interaction between organisms	0.00245310772557417	0.0448728543996128	4	2	6	1807
GO:0002540 leukotriene production involved in inflammatory response	1	0.0448728543996128	6.667	0.333	Biological Process	GO:0002540	leukotriene production involved in inflammatory response	0.00253292686492801	0.0448728543996128	0	1	1	3
GO:0018057 peptidyl-lysine oxidation	1	0.0448728543996128	6.667	0.333	Biological Process	GO:0018057	peptidyl-lysine oxidation	0.00253292686492801	0.0448728543996128	0	1	1	3
GO:0071659 negative regulation of IP-10 production	1	0.0448728543996128	6.667	0.333	Biological Process	GO:0071659	negative regulation of IP-10 production	0.00253292686492801	0.0448728543996128	1	0	1	3
GO:0140546 defense response to symbiont	5	0.0448728543996128	33.333	0.004	Biological Process	GO:0140546	defense response to symbiont	0.00254190763161579	0.0448728543996128	4	1	5	1219
GO:0060761 negative regulation of response to cytokine stimulus	2	0.0448728543996128	13.333	0.022	Biological Process	GO:0060761	negative regulation of response to cytokine stimulus	0.00255683307922986	0.0448728543996128	2	0	2	90
GO:0009617 response to bacterium	4	0.0448728543996128	26.667	0.006	Biological Process	GO:0009617	response to bacterium	0.00258675883271716	0.0448728543996128	2	2	4	722
GO:0048523 negative regulation of cellular process	10	0.0448728543996128	66.667	0.002	Biological Process	GO:0048523	negative regulation of cellular process	0.00264622273771468	0.0448728543996128	4	6	10	5123
GO:0032481 positive regulation of type I interferon production	2	0.0448728543996128	13.333	0.022	Biological Process	GO:0032481	positive regulation of type I interferon production	0.00266978081096094	0.0448728543996128	2	0	2	92
GO:0048525 negative regulation of viral process	2	0.044971875174483	13.333	0.022	Biological Process	GO:0048525	negative regulation of viral process	0.00272712744193089	0.044971875174483	2	0	2	93
GO:0070848 response to growth factor	4	0.0469263554953369	26.667	0.005	Biological Process	GO:0070848	response to growth factor	0.00289934004204599	0.0469263554953369	1	3	4	745
GO:0045824 negative regulation of innate immune response	2	0.0469547170305593	13.333	0.02	Biological Process	GO:0045824	negative regulation of innate immune response	0.00308336996726264	0.0469547170305593	2	0	2	99
GO:2001237 negative regulation of extrinsic apoptotic signaling pathway	2	0.0469547170305593	13.333	0.02	Biological Process	GO:2001237	negative regulation of extrinsic apoptotic signaling pathway	0.00308336996726264	0.0469547170305593	1	1	2	99
GO:0035815 positive regulation of renal sodium excretion	1	0.0469547170305593	6.667	0.25	Biological Process	GO:0035815	positive regulation of renal sodium excretion	0.00337590427757239	0.0469547170305593	0	1	1	4
GO:0071612 IP-10 production	1	0.0469547170305593	6.667	0.25	Biological Process	GO:0071612	IP-10 production	0.00337590427757239	0.0469547170305593	1	0	1	4
GO:0071658 regulation of IP-10 production	1	0.0469547170305593	6.667	0.25	Biological Process	GO:0071658	regulation of IP-10 production	0.00337590427757239	0.0469547170305593	1	0	1	4
GO:2000097 regulation of smooth muscle cell-matrix adhesion	1	0.0469547170305593	6.667	0.25	Biological Process	GO:2000097	regulation of smooth muscle cell-matrix adhesion	0.00337590427757239	0.0469547170305593	0	1	1	4
GO:2000342 negative regulation of chemokine (C-X-C motif) ligand 2 production	1	0.0469547170305593	6.667	0.25	Biological Process	GO:2000342	negative regulation of chemokine (C-X-C motif) ligand 2 production	0.00337590427757239	0.0469547170305593	1	0	1	4
GO:2001045 negative regulation of integrin-mediated signaling pathway	1	0.0469547170305593	6.667	0.25	Biological Process	GO:2001045	negative regulation of integrin-mediated signaling pathway	0.00337590427757239	0.0469547170305593	0	1	1	4
GO:0010605 negative regulation of macromolecule metabolic process	7	0.0469547170305593	46.667	0.003	Biological Process	GO:0010605	negative regulation of macromolecule metabolic process	0.00338460774934238	0.0469547170305593	3	4	7	2636
GO:0006952 defense response	6	0.0478794990065585	40	0.003	Biological Process	GO:0006952	defense response	0.00352219537312052	0.0478794990065585	4	2	6	1939
GO:0030510 regulation of BMP signaling pathway	2	0.0478794990065585	13.333	0.019	Biological Process	GO:0030510	regulation of BMP signaling pathway	0.00359054629816575	0.0478794990065585	0	2	2	107
GO:0016525 negative regulation of angiogenesis	2	0.0478794990065585	13.333	0.018	Biological Process	GO:0016525	negative regulation of angiogenesis	0.00379013856293826	0.0478794990065585	0	2	2	110
GO:2000181 negative regulation of blood vessel morphogenesis	2	0.0478794990065585	13.333	0.018	Biological Process	GO:2000181	negative regulation of blood vessel morphogenesis	0.00385780183922442	0.0478794990065585	0	2	2	111
GO:1901343 negative regulation of vasculature development	2	0.0478794990065585	13.333	0.018	Biological Process	GO:1901343	negative regulation of vasculature development	0.00392602992050993	0.0478794990065585	0	2	2	112
GO:0002538 arachidonic acid metabolite production involved in inflammatory response	1	0.0478794990065585	6.667	0.2	Biological Process	GO:0002538	arachidonic acid metabolite production involved in inflammatory response	0.00421821673169909	0.0478794990065585	0	1	1	5
GO:0032461 positive regulation of protein oligomerization	1	0.0478794990065585	6.667	0.2	Biological Process	GO:0032461	positive regulation of protein oligomerization	0.00421821673169909	0.0478794990065585	1	0	1	5
GO:0035905 ascending aorta development	1	0.0478794990065585	6.667	0.2	Biological Process	GO:0035905	ascending aorta development	0.00421821673169909	0.0478794990065585	0	1	1	5
GO:0036071 N-glycan fucosylation	1	0.0478794990065585	6.667	0.2	Biological Process	GO:0036071	N-glycan fucosylation	0.00421821673169909	0.0478794990065585	1	0	1	5
GO:0060700 regulation of ribonuclease activity	1	0.0478794990065585	6.667	0.2	Biological Process	GO:0060700	regulation of ribonuclease activity	0.00421821673169909	0.0478794990065585	1	0	1	5
GO:0061044 negative regulation of vascular wound healing	1	0.0478794990065585	6.667	0.2	Biological Process	GO:0061044	negative regulation of vascular wound healing	0.00421821673169909	0.0478794990065585	0	1	1	5
GO:0070494 regulation of thrombin-activated receptor signaling pathway	1	0.0478794990065585	6.667	0.2	Biological Process	GO:0070494	regulation of thrombin-activated receptor signaling pathway	0.00421821673169909	0.0478794990065585	0	1	1	5
GO:0070495 negative regulation of thrombin-activated receptor signaling pathway	1	0.0478794990065585	6.667	0.2	Biological Process	GO:0070495	negative regulation of thrombin-activated receptor signaling pathway	0.00421821673169909	0.0478794990065585	0	1	1	5
GO:0071650 negative regulation of chemokine (C-C motif) ligand 5 production	1	0.0478794990065585	6.667	0.2	Biological Process	GO:0071650	negative regulation of chemokine (C-C motif) ligand 5 production	0.00421821673169909	0.0478794990065585	1	0	1	5
GO:0023051 regulation of signaling	8	0.0488843896186562	53.333	0.002	Biological Process	GO:0023051	regulation of signaling	0.00443402774100056	0.0488843896186562	3	5	8	3577
GO:0048519 negative regulation of biological process	10	0.0488843896186562	66.667	0.002	Biological Process	GO:0048519	negative regulation of biological process	0.00444398184510353	0.0488843896186562	4	6	10	5458
GO:0010646 regulation of cell communication	8	0.0488843896186562	53.333	0.002	Biological Process	GO:0010646	regulation of cell communication	0.00447454367218821	0.0488843896186562	3	5	8	3582
GO:0032102 negative regulation of response to external stimulus	3	0.049901649243522	20	0.007	Biological Process	GO:0032102	negative regulation of response to external stimulus	0.00468163799476822	0.049901649243522	2	1	3	415
GO:0071310 cellular response to organic substance	6	0.049901649243522	40	0.003	Biological Process	GO:0071310	cellular response to organic substance	0.00468184809836248	0.049901649243522	3	3	6	2051
GO:0070887 cellular response to chemical stimulus	7	0.0504000063192991	46.667	0.003	Biological Process	GO:0070887	cellular response to chemical stimulus	0.00479248387816855	0.0504000063192991	4	3	7	2799
GO:0018158 protein oxidation	1	0.0504000063192991	6.667	0.167	Biological Process	GO:0018158	protein oxidation	0.00505986471440178	0.0504000063192991	0	1	1	6
GO:0032020 ISG15-protein conjugation	1	0.0504000063192991	6.667	0.167	Biological Process	GO:0032020	ISG15-protein conjugation	0.00505986471440178	0.0504000063192991	1	0	1	6
GO:0061302 smooth muscle cell-matrix adhesion	1	0.0504000063192991	6.667	0.167	Biological Process	GO:0061302	smooth muscle cell-matrix adhesion	0.00505986471440178	0.0504000063192991	0	1	1	6
GO:0023052 signaling	11	0.0504000063192991	73.333	0.002	Biological Process	GO:0023052	signaling	0.00506512296793397	0.0504000063192991	5	6	11	6628
GO:0051172 negative regulation of nitrogen compound metabolic process	6	0.0504000063192991	40	0.003	Biological Process	GO:0051172	negative regulation of nitrogen compound metabolic process	0.005159441043153	0.0504000063192991	2	4	6	2091
GO:0030282 bone mineralization	2	0.0504000063192991	13.333	0.016	Biological Process	GO:0030282	bone mineralization	0.00517148094117134	0.0504000063192991	1	1	2	129
GO:2000026 regulation of multicellular organismal development	5	0.0504000063192991	33.333	0.003	Biological Process	GO:2000026	regulation of multicellular organismal development	0.00518993200084315	0.0504000063192991	1	4	5	1436
GO:0009892 negative regulation of metabolic process	7	0.0512273287414049	46.667	0.002	Biological Process	GO:0009892	negative regulation of metabolic process	0.00545644476410931	0.0512273287414049	3	4	7	2863
GO:0071345 cellular response to cytokine stimulus	4	0.0512273287414049	26.667	0.004	Biological Process	GO:0071345	cellular response to cytokine stimulus	0.00551661679499722	0.0512273287414049	3	1	4	891
GO:0032479 regulation of type I interferon production	2	0.0512273287414049	13.333	0.015	Biological Process	GO:0032479	regulation of type I interferon production	0.00556818790667444	0.0512273287414049	2	0	2	134
GO:0032606 type I interferon production	2	0.0512273287414049	13.333	0.015	Biological Process	GO:0032606	type I interferon production	0.00556818790667444	0.0512273287414049	2	0	2	134
GO:1903900 regulation of viral life cycle	2	0.0512273287414049	13.333	0.015	Biological Process	GO:1903900	regulation of viral life cycle	0.00556818790667444	0.0512273287414049	2	0	2	134
GO:0007154 cell communication	11	0.0518178555369188	73.333	0.002	Biological Process	GO:0007154	cell communication	0.00569166376606889	0.0518178555369188	5	6	11	6715
GO:0010757 negative regulation of plasminogen activation	1	0.0522522586100525	6.667	0.143	Biological Process	GO:0010757	negative regulation of plasminogen activation	0.00590084871244534	0.0522522586100525	0	1	1	7
GO:1901331 positive regulation of odontoblast differentiation	1	0.0522522586100525	6.667	0.143	Biological Process	GO:1901331	positive regulation of odontoblast differentiation	0.00590084871244534	0.0522522586100525	0	1	1	7
GO:0002376 immune system process	7	0.0522522586100525	46.667	0.002	Biological Process	GO:0002376	immune system process	0.00595307305500821	0.0522522586100525	4	3	7	2907
GO:0002832 negative regulation of response to biotic stimulus	2	0.0522522586100525	13.333	0.014	Biological Process	GO:0002832	negative regulation of response to biotic stimulus	0.00597851929176802	0.0522522586100525	2	0	2	139
GO:0035813 regulation of renal sodium excretion	1	0.0561122084906692	6.667	0.125	Biological Process	GO:0035813	regulation of renal sodium excretion	0.00674116921226575	0.0561122084906692	0	1	1	8
GO:0070106 interleukin-27-mediated signaling pathway	1	0.0561122084906692	6.667	0.125	Biological Process	GO:0070106	interleukin-27-mediated signaling pathway	0.00674116921226575	0.0561122084906692	1	0	1	8
GO:0097187 dentinogenesis	1	0.0561122084906692	6.667	0.125	Biological Process	GO:0097187	dentinogenesis	0.00674116921226575	0.0561122084906692	0	1	1	8
GO:1902913 positive regulation of neuroepithelial cell differentiation	1	0.0561122084906692	6.667	0.125	Biological Process	GO:1902913	positive regulation of neuroepithelial cell differentiation	0.00674116921226575	0.0561122084906692	0	1	1	8
GO:2000586 regulation of platelet-derived growth factor receptor-beta signaling pathway	1	0.0561122084906692	6.667	0.125	Biological Process	GO:2000586	regulation of platelet-derived growth factor receptor-beta signaling pathway	0.00674116921226575	0.0561122084906692	0	1	1	8
GO:0032459 regulation of protein oligomerization	1	0.0613485419979014	6.667	0.111	Biological Process	GO:0032459	regulation of protein oligomerization	0.00758082669996951	0.0613485419979014	1	0	1	9
GO:0046368 GDP-L-fucose metabolic process	1	0.0613485419979014	6.667	0.111	Biological Process	GO:0046368	GDP-L-fucose metabolic process	0.00758082669996951	0.0613485419979014	1	0	1	9
GO:0051902 negative regulation of mitochondrial depolarization	1	0.0613485419979014	6.667	0.111	Biological Process	GO:0051902	negative regulation of mitochondrial depolarization	0.00758082669996951	0.0613485419979014	1	0	1	9
GO:0050792 regulation of viral process	2	0.061421892193738	13.333	0.013	Biological Process	GO:0050792	regulation of viral process	0.00766016733308632	0.061421892193738	2	0	2	158
GO:0034097 response to cytokine	4	0.0617465114259404	26.667	0.004	Biological Process	GO:0034097	response to cytokine	0.00780506248145644	0.0617465114259404	3	1	4	983
GO:0007275 multicellular organism development	9	0.0617465114259404	60	0.002	Biological Process	GO:0007275	multicellular organism development	0.00784789549147991	0.0617465114259404	2	7	9	4844
GO:0030509 BMP signaling pathway	2	0.0617465114259404	13.333	0.012	Biological Process	GO:0030509	BMP signaling pathway	0.00794315551920034	0.0617465114259404	0	2	2	161
GO:2001236 regulation of extrinsic apoptotic signaling pathway	2	0.0617465114259404	13.333	0.012	Biological Process	GO:2001236	regulation of extrinsic apoptotic signaling pathway	0.00803853060832956	0.0617465114259404	1	1	2	162
GO:0010558 negative regulation of macromolecule biosynthetic process	6	0.0617465114259404	40	0.003	Biological Process	GO:0010558	negative regulation of macromolecule biosynthetic process	0.00836896706141861	0.0617465114259404	2	4	6	2305
GO:0019317 fucose catabolic process	1	0.0617465114259404	6.667	0.1	Biological Process	GO:0019317	fucose catabolic process	0.00841982166133459	0.0617465114259404	1	0	1	10
GO:0042355 L-fucose catabolic process	1	0.0617465114259404	6.667	0.1	Biological Process	GO:0042355	L-fucose catabolic process	0.00841982166133459	0.0617465114259404	1	0	1	10
GO:1901329 regulation of odontoblast differentiation	1	0.0617465114259404	6.667	0.1	Biological Process	GO:1901329	regulation of odontoblast differentiation	0.00841982166133459	0.0617465114259404	0	1	1	10
GO:1903010 regulation of bone development	1	0.0617465114259404	6.667	0.1	Biological Process	GO:1903010	regulation of bone development	0.00841982166133459	0.0617465114259404	0	1	1	10
GO:1904180 negative regulation of membrane depolarization	1	0.0617465114259404	6.667	0.1	Biological Process	GO:1904180	negative regulation of membrane depolarization	0.00841982166133459	0.0617465114259404	1	0	1	10
GO:0001819 positive regulation of cytokine production	3	0.0617465114259404	20	0.006	Biological Process	GO:0001819	positive regulation of cytokine production	0.00865130299240767	0.0617465114259404	2	1	3	518
GO:0009966 regulation of signal transduction	7	0.0617465114259404	46.667	0.002	Biological Process	GO:0009966	regulation of signal transduction	0.00893798397798352	0.0617465114259404	3	4	7	3124
GO:0071772 response to BMP	2	0.0617465114259404	13.333	0.012	Biological Process	GO:0071772	response to BMP	0.00912189187915878	0.0617465114259404	0	2	2	173
GO:0071773 cellular response to BMP stimulus	2	0.0617465114259404	13.333	0.012	Biological Process	GO:0071773	cellular response to BMP stimulus	0.00912189187915878	0.0617465114259404	0	2	2	173
GO:0007168 receptor guanylyl cyclase signaling pathway	1	0.0617465114259404	6.667	0.091	Biological Process	GO:0007168	receptor guanylyl cyclase signaling pathway	0.00925815458181078	0.0617465114259404	0	1	1	11
GO:0039530 MDA-5 signaling pathway	1	0.0617465114259404	6.667	0.091	Biological Process	GO:0039530	MDA-5 signaling pathway	0.00925815458181078	0.0617465114259404	1	0	1	11
GO:0042354 L-fucose metabolic process	1	0.0617465114259404	6.667	0.091	Biological Process	GO:0042354	L-fucose metabolic process	0.00925815458181078	0.0617465114259404	1	0	1	11
GO:0044062 regulation of excretion	1	0.0617465114259404	6.667	0.091	Biological Process	GO:0044062	regulation of excretion	0.00925815458181078	0.0617465114259404	0	1	1	11
GO:0048251 elastic fiber assembly	1	0.0617465114259404	6.667	0.091	Biological Process	GO:0048251	elastic fiber assembly	0.00925815458181078	0.0617465114259404	0	1	1	11
GO:0061043 regulation of vascular wound healing	1	0.0617465114259404	6.667	0.091	Biological Process	GO:0061043	regulation of vascular wound healing	0.00925815458181078	0.0617465114259404	0	1	1	11
GO:0071609 chemokine (C-C motif) ligand 5 production	1	0.0617465114259404	6.667	0.091	Biological Process	GO:0071609	chemokine (C-C motif) ligand 5 production	0.00925815458181078	0.0617465114259404	1	0	1	11
GO:0071649 regulation of chemokine (C-C motif) ligand 5 production	1	0.0617465114259404	6.667	0.091	Biological Process	GO:0071649	regulation of chemokine (C-C motif) ligand 5 production	0.00925815458181078	0.0617465114259404	1	0	1	11
GO:0001959 regulation of cytokine-mediated signaling pathway	2	0.0617465114259404	13.333	0.011	Biological Process	GO:0001959	regulation of cytokine-mediated signaling pathway	0.00932556007805965	0.0617465114259404	2	0	2	175
GO:0031327 negative regulation of cellular biosynthetic process	6	0.0618502776442977	40	0.003	Biological Process	GO:0031327	negative regulation of cellular biosynthetic process	0.00941199877195834	0.0618502776442977	2	4	6	2361
GO:0010468 regulation of gene expression	9	0.062336054156678	60	0.002	Biological Process	GO:0010468	regulation of gene expression	0.00955724400113828	0.062336054156678	4	5	9	4981
GO:0009890 negative regulation of biosynthetic process	6	0.0629813020425675	40	0.003	Biological Process	GO:0009890	negative regulation of biosynthetic process	0.00976690798918657	0.0629813020425675	2	4	6	2379
GO:0045087 innate immune response	4	0.0629813020425675	26.667	0.004	Biological Process	GO:0045087	innate immune response	0.0100203975952702	0.0629813020425675	4	0	4	1056
GO:0033629 negative regulation of cell adhesion mediated by integrin	1	0.0629813020425675	6.667	0.083	Biological Process	GO:0033629	negative regulation of cell adhesion mediated by integrin	0.0100958259465175	0.0629813020425675	0	1	1	12
GO:0035810 positive regulation of urine volume	1	0.0629813020425675	6.667	0.083	Biological Process	GO:0035810	positive regulation of urine volume	0.0100958259465175	0.0629813020425675	0	1	1	12
GO:0035812 renal sodium excretion	1	0.0629813020425675	6.667	0.083	Biological Process	GO:0035812	renal sodium excretion	0.0100958259465175	0.0629813020425675	0	1	1	12
GO:0051918 negative regulation of fibrinolysis	1	0.0629813020425675	6.667	0.083	Biological Process	GO:0051918	negative regulation of fibrinolysis	0.0100958259465175	0.0629813020425675	0	1	1	12
GO:0031214 biomineral tissue development	2	0.0629813020425675	13.333	0.011	Biological Process	GO:0031214	biomineral tissue development	0.0101605990709405	0.0629813020425675	1	1	2	183
GO:0060759 regulation of response to cytokine stimulus	2	0.064158313791297	13.333	0.011	Biological Process	GO:0060759	regulation of response to cytokine stimulus	0.0104820816532933	0.064158313791297	2	0	2	186
GO:0019221 cytokine-mediated signaling pathway	3	0.064158313791297	20	0.005	Biological Process	GO:0019221	cytokine-mediated signaling pathway	0.0104972984807271	0.064158313791297	3	0	3	556
GO:0006950 response to stress	8	0.0650020331563129	53.333	0.002	Biological Process	GO:0006950	response to stress	0.0107583122631641	0.0650020331563129	5	3	8	4110
GO:0048583 regulation of response to stimulus	8	0.0650020331563129	53.333	0.002	Biological Process	GO:0048583	regulation of response to stimulus	0.0108566840390513	0.0650020331563129	4	4	8	4116
GO:0006182 cGMP biosynthetic process	1	0.0650020331563129	6.667	0.077	Biological Process	GO:0006182	cGMP biosynthetic process	0.0109328362402494	0.0650020331563129	0	1	1	13
GO:0010944 negative regulation of transcription by competitive promoter binding	1	0.0650020331563129	6.667	0.077	Biological Process	GO:0010944	negative regulation of transcription by competitive promoter binding	0.0109328362402494	0.0650020331563129	0	1	1	13
GO:0007165 signal transduction	10	0.0654148910670304	66.667	0.002	Biological Process	GO:0007165	signal transduction	0.0111090414162828	0.0654148910670304	5	5	10	6125
GO:0010556 regulation of macromolecule biosynthetic process	9	0.0654148910670304	60	0.002	Biological Process	GO:0010556	regulation of macromolecule biosynthetic process	0.0111519665549056	0.0654148910670304	4	5	9	5092
GO:0051248 negative regulation of protein metabolic process	3	0.0670112868931411	20	0.005	Biological Process	GO:0051248	negative regulation of protein metabolic process	0.0115007929450471	0.0670112868931411	1	2	3	575
GO:0032069 regulation of nuclease activity	1	0.0672305131901279	6.667	0.071	Biological Process	GO:0032069	regulation of nuclease activity	0.0117691859474709	0.0672305131901279	1	0	1	14
GO:0035791 platelet-derived growth factor receptor-beta signaling pathway	1	0.0672305131901279	6.667	0.071	Biological Process	GO:0035791	platelet-derived growth factor receptor-beta signaling pathway	0.0117691859474709	0.0672305131901279	0	1	1	14
GO:0071639 positive regulation of monocyte chemotactic protein-1 production	1	0.0672305131901279	6.667	0.071	Biological Process	GO:0071639	positive regulation of monocyte chemotactic protein-1 production	0.0117691859474709	0.0672305131901279	1	0	1	14
GO:0050793 regulation of developmental process	6	0.070599712499273	40	0.002	Biological Process	GO:0050793	regulation of developmental process	0.0124397662756156	0.070599712499273	1	5	6	2501
GO:0010832 negative regulation of myotube differentiation	1	0.0706196232867062	6.667	0.067	Biological Process	GO:0010832	negative regulation of myotube differentiation	0.0126048755523183	0.0706196232867062	0	1	1	15
GO:0070493 thrombin-activated receptor signaling pathway	1	0.0706196232867062	6.667	0.067	Biological Process	GO:0070493	thrombin-activated receptor signaling pathway	0.0126048755523183	0.0706196232867062	0	1	1	15
GO:0031326 regulation of cellular biosynthetic process	9	0.073415484004612	60	0.002	Biological Process	GO:0031326	regulation of cellular biosynthetic process	0.0134071828361299	0.073415484004612	4	5	9	5229
GO:0036065 fucosylation	1	0.073415484004612	6.667	0.062	Biological Process	GO:0036065	fucosylation	0.0134399055386017	0.073415484004612	1	0	1	16
GO:0071360 cellular response to exogenous dsRNA	1	0.073415484004612	6.667	0.062	Biological Process	GO:0071360	cellular response to exogenous dsRNA	0.0134399055386017	0.073415484004612	1	0	1	16
GO:0090399 replicative senescence	1	0.073415484004612	6.667	0.062	Biological Process	GO:0090399	replicative senescence	0.0134399055386017	0.073415484004612	0	1	1	16
GO:0050777 negative regulation of immune response	2	0.0751549250884881	13.333	0.009	Biological Process	GO:0050777	negative regulation of immune response	0.013941761165416	0.0751549250884881	2	0	2	216
GO:0007179 transforming growth factor beta receptor signaling pathway	2	0.0751549250884881	13.333	0.009	Biological Process	GO:0007179	transforming growth factor beta receptor signaling pathway	0.0140646113712549	0.0751549250884881	1	1	2	217
GO:0009889 regulation of biosynthetic process	9	0.0751549250884881	60	0.002	Biological Process	GO:0009889	regulation of biosynthetic process	0.0141484323192	0.0751549250884881	4	5	9	5270
GO:0006004 fucose metabolic process	1	0.0751549250884881	6.667	0.059	Biological Process	GO:0006004	fucose metabolic process	0.0142742763898044	0.0751549250884881	1	0	1	17
GO:0010755 regulation of plasminogen activation	1	0.0751549250884881	6.667	0.059	Biological Process	GO:0010755	regulation of plasminogen activation	0.0142742763898044	0.0751549250884881	0	1	1	17
GO:0071895 odontoblast differentiation	1	0.0751549250884881	6.667	0.059	Biological Process	GO:0071895	odontoblast differentiation	0.0142742763898044	0.0751549250884881	0	1	1	17
GO:0045637 regulation of myeloid cell differentiation	2	0.0758872530279072	13.333	0.009	Biological Process	GO:0045637	regulation of myeloid cell differentiation	0.0146860055742111	0.0758872530279072	1	1	2	222
GO:0097190 apoptotic signaling pathway	3	0.0758872530279072	20	0.005	Biological Process	GO:0097190	apoptotic signaling pathway	0.0147151388121426	0.0758872530279072	2	1	3	630
GO:0010467 gene expression	10	0.0758872530279072	66.667	0.002	Biological Process	GO:0010467	gene expression	0.0150697905786701	0.0758872530279072	4	6	10	6372
GO:0016202 regulation of striated muscle tissue development	1	0.0758872530279072	6.667	0.056	Biological Process	GO:0016202	regulation of striated muscle tissue development	0.0151079885890799	0.0758872530279072	0	1	1	18
GO:0051917 regulation of fibrinolysis	1	0.0758872530279072	6.667	0.056	Biological Process	GO:0051917	regulation of fibrinolysis	0.0151079885890799	0.0758872530279072	0	1	1	18
GO:0071397 cellular response to cholesterol	1	0.0758872530279072	6.667	0.056	Biological Process	GO:0071397	cellular response to cholesterol	0.0151079885890799	0.0758872530279072	0	1	1	18
GO:0072567 chemokine (C-X-C motif) ligand 2 production	1	0.0758872530279072	6.667	0.056	Biological Process	GO:0072567	chemokine (C-X-C motif) ligand 2 production	0.0151079885890799	0.0758872530279072	1	0	1	18
GO:2000341 regulation of chemokine (C-X-C motif) ligand 2 production	1	0.0758872530279072	6.667	0.056	Biological Process	GO:2000341	regulation of chemokine (C-X-C motif) ligand 2 production	0.0151079885890799	0.0758872530279072	1	0	1	18
GO:0048514 blood vessel morphogenesis	3	0.0779502952526374	20	0.005	Biological Process	GO:0048514	blood vessel morphogenesis	0.0156078966466951	0.0779502952526374	0	3	3	644
GO:0046068 cGMP metabolic process	1	0.0791617684615392	6.667	0.053	Biological Process	GO:0046068	cGMP metabolic process	0.0159410426192573	0.0791617684615392	0	1	1	19
GO:2001234 negative regulation of apoptotic signaling pathway	2	0.0792431656947039	13.333	0.008	Biological Process	GO:2001234	negative regulation of apoptotic signaling pathway	0.016488557358439	0.0792431656947039	1	1	2	236
GO:0031324 negative regulation of cellular metabolic process	6	0.0792431656947039	40	0.002	Biological Process	GO:0031324	negative regulation of cellular metabolic process	0.0165363726549996	0.0792431656947039	2	4	6	2655
GO:0010628 positive regulation of gene expression	4	0.0792431656947039	26.667	0.003	Biological Process	GO:0010628	positive regulation of gene expression	0.0167532438858625	0.0792431656947039	2	2	4	1227
GO:0061042 vascular wound healing	1	0.0792431656947039	6.667	0.05	Biological Process	GO:0061042	vascular wound healing	0.0167734389628378	0.0792431656947039	0	1	1	20
GO:0071605 monocyte chemotactic protein-1 production	1	0.0792431656947039	6.667	0.05	Biological Process	GO:0071605	monocyte chemotactic protein-1 production	0.0167734389628378	0.0792431656947039	1	0	1	20
GO:0071637 regulation of monocyte chemotactic protein-1 production	1	0.0792431656947039	6.667	0.05	Biological Process	GO:0071637	regulation of monocyte chemotactic protein-1 production	0.0167734389628378	0.0792431656947039	1	0	1	20
GO:0090026 positive regulation of monocyte chemotaxis	1	0.0792431656947039	6.667	0.05	Biological Process	GO:0090026	positive regulation of monocyte chemotaxis	0.0167734389628378	0.0792431656947039	0	1	1	20
GO:0090201 negative regulation of release of cytochrome c from mitochondria	1	0.0792431656947039	6.667	0.05	Biological Process	GO:0090201	negative regulation of release of cytochrome c from mitochondria	0.0167734389628378	0.0792431656947039	1	0	1	20
GO:0097254 renal tubular secretion	1	0.0792431656947039	6.667	0.05	Biological Process	GO:0097254	renal tubular secretion	0.0167734389628378	0.0792431656947039	0	1	1	20
GO:0001730 2'-5'-oligoadenylate synthetase activity	1	0.0800232727977972	6.25	0.333	Molecular Function	GO:0001730	2'-5'-oligoadenylate synthetase activity	0.00258746031254287	0.0800232727977972	1	0	1	3
GO:0004522 ribonuclease A activity	1	0.0800232727977972	6.25	0.25	Molecular Function	GO:0004522	ribonuclease A activity	0.00344855137362299	0.0800232727977972	0	1	1	4
GO:0004720 protein-lysine 6-oxidase activity	1	0.0800232727977972	6.25	0.2	Molecular Function	GO:0004720	protein-lysine 6-oxidase activity	0.00430894545834293	0.0800232727977972	0	1	1	5
GO:0043426 MRF binding	1	0.0800232727977972	6.25	0.2	Molecular Function	GO:0043426	MRF binding	0.00430894545834293	0.0800232727977972	0	1	1	5
GO:0010955 negative regulation of protein processing	1	0.081845349261407	6.667	0.048	Biological Process	GO:0010955	negative regulation of protein processing	0.017605178101996	0.081845349261407	0	1	1	21
GO:0035809 regulation of urine volume	1	0.081845349261407	6.667	0.048	Biological Process	GO:0035809	regulation of urine volume	0.017605178101996	0.081845349261407	0	1	1	21
GO:1900407 regulation of cellular response to oxidative stress	1	0.081845349261407	6.667	0.048	Biological Process	GO:1900407	regulation of cellular response to oxidative stress	0.017605178101996	0.081845349261407	1	0	1	21
GO:0006491 N-glycan processing	1	0.084362783734241	6.667	0.045	Biological Process	GO:0006491	N-glycan processing	0.0184362605185813	0.084362783734241	1	0	1	22
GO:0071359 cellular response to dsRNA	1	0.084362783734241	6.667	0.045	Biological Process	GO:0071359	cellular response to dsRNA	0.0184362605185813	0.084362783734241	1	0	1	22
GO:1903318 negative regulation of protein maturation	1	0.084362783734241	6.667	0.045	Biological Process	GO:1903318	negative regulation of protein maturation	0.0184362605185813	0.084362783734241	0	1	1	22
GO:0010033 response to organic substance	6	0.0846390360955332	40	0.002	Biological Process	GO:0010033	response to organic substance	0.018593472460346	0.0846390360955332	3	3	6	2722
GO:0014706 striated muscle tissue development	2	0.0850458796497819	13.333	0.008	Biological Process	GO:0014706	striated muscle tissue development	0.0190794978253004	0.0850458796497819	0	2	2	255
GO:0019538 protein metabolic process	8	0.0850458796497819	53.333	0.002	Biological Process	GO:0019538	protein metabolic process	0.019201176925032	0.0850458796497819	3	5	8	4517
GO:0032682 negative regulation of chemokine production	1	0.0850458796497819	6.667	0.043	Biological Process	GO:0032682	negative regulation of chemokine production	0.0192666866941154	0.0850458796497819	1	0	1	23
GO:0048634 regulation of muscle organ development	1	0.0850458796497819	6.667	0.043	Biological Process	GO:0048634	regulation of muscle organ development	0.0192666866941154	0.0850458796497819	0	1	1	23
GO:0051900 regulation of mitochondrial depolarization	1	0.0850458796497819	6.667	0.043	Biological Process	GO:0051900	regulation of mitochondrial depolarization	0.0192666866941154	0.0850458796497819	1	0	1	23
GO:2001044 regulation of integrin-mediated signaling pathway	1	0.0850458796497819	6.667	0.043	Biological Process	GO:2001044	regulation of integrin-mediated signaling pathway	0.0192666866941154	0.0850458796497819	0	1	1	23
GO:0061061 muscle structure development	3	0.0862331492932646	20	0.004	Biological Process	GO:0061061	muscle structure development	0.019634321177757	0.0862331492932646	0	3	3	702
GO:0003085 negative regulation of systemic arterial blood pressure	1	0.0865236626303514	6.667	0.042	Biological Process	GO:0003085	negative regulation of systemic arterial blood pressure	0.0200964571097956	0.0865236626303514	0	1	1	24
GO:0014912 negative regulation of smooth muscle cell migration	1	0.0865236626303514	6.667	0.042	Biological Process	GO:0014912	negative regulation of smooth muscle cell migration	0.0200964571097956	0.0865236626303514	0	1	1	24
GO:0018279 protein N-linked glycosylation via asparagine	1	0.0865236626303514	6.667	0.042	Biological Process	GO:0018279	protein N-linked glycosylation via asparagine	0.0200964571097956	0.0865236626303514	1	0	1	24
GO:0098801 regulation of renal system process	1	0.0865236626303514	6.667	0.042	Biological Process	GO:0098801	regulation of renal system process	0.0200964571097956	0.0865236626303514	0	1	1	24
GO:0009653 anatomical structure morphogenesis	6	0.0883524161518544	40	0.002	Biological Process	GO:0009653	anatomical structure morphogenesis	0.0206555610116098	0.0883524161518544	0	6	6	2784
GO:0009190 cyclic nucleotide biosynthetic process	1	0.0883524161518544	6.667	0.04	Biological Process	GO:0009190	cyclic nucleotide biosynthetic process	0.0209255722464918	0.0883524161518544	0	1	1	25
GO:0036315 cellular response to sterol	1	0.0883524161518544	6.667	0.04	Biological Process	GO:0036315	cellular response to sterol	0.0209255722464918	0.0883524161518544	0	1	1	25
GO:0044827 modulation by host of viral genome replication	1	0.0883524161518544	6.667	0.04	Biological Process	GO:0044827	modulation by host of viral genome replication	0.0209255722464918	0.0883524161518544	1	0	1	25
GO:0071560 cellular response to transforming growth factor beta stimulus	2	0.0884326719956807	13.333	0.007	Biological Process	GO:0071560	cellular response to transforming growth factor beta stimulus	0.0210924324856758	0.0884326719956807	1	1	2	269
GO:0031348 negative regulation of defense response	2	0.0884326719956807	13.333	0.007	Biological Process	GO:0031348	negative regulation of defense response	0.0215350076055732	0.0884326719956807	2	0	2	272
GO:0006607 NLS-bearing protein import into nucleus	1	0.0884326719956807	6.667	0.038	Biological Process	GO:0006607	NLS-bearing protein import into nucleus	0.0217540325847498	0.0884326719956807	0	1	1	26
GO:0008045 motor neuron axon guidance	1	0.0884326719956807	6.667	0.038	Biological Process	GO:0008045	motor neuron axon guidance	0.0217540325847498	0.0884326719956807	0	1	1	26
GO:0009312 oligosaccharide biosynthetic process	1	0.0884326719956807	6.667	0.038	Biological Process	GO:0009312	oligosaccharide biosynthetic process	0.0217540325847498	0.0884326719956807	1	0	1	26
GO:0030194 positive regulation of blood coagulation	1	0.0884326719956807	6.667	0.038	Biological Process	GO:0030194	positive regulation of blood coagulation	0.0217540325847498	0.0884326719956807	0	1	1	26
GO:0046716 muscle cell cellular homeostasis	1	0.0884326719956807	6.667	0.038	Biological Process	GO:0046716	muscle cell cellular homeostasis	0.0217540325847498	0.0884326719956807	0	1	1	26
GO:1900048 positive regulation of hemostasis	1	0.0884326719956807	6.667	0.038	Biological Process	GO:1900048	positive regulation of hemostasis	0.0217540325847498	0.0884326719956807	0	1	1	26
GO:0071559 response to transforming growth factor beta	2	0.0895494001389888	13.333	0.007	Biological Process	GO:0071559	response to transforming growth factor beta	0.0221312018650132	0.0895494001389888	1	1	2	276
GO:0010640 regulation of platelet-derived growth factor receptor signaling pathway	1	0.0905345272503953	6.667	0.037	Biological Process	GO:0010640	regulation of platelet-derived growth factor receptor signaling pathway	0.0225818386047897	0.0905345272503953	0	1	1	27
GO:0090025 regulation of monocyte chemotaxis	1	0.0905345272503953	6.667	0.037	Biological Process	GO:0090025	regulation of monocyte chemotaxis	0.0225818386047897	0.0905345272503953	0	1	1	27
GO:0001568 blood vessel development	3	0.0906816722544651	20	0.004	Biological Process	GO:0001568	blood vessel development	0.0227222954504895	0.0906816722544651	0	3	3	742
GO:0031639 plasminogen activation	1	0.0909309242106963	6.667	0.036	Biological Process	GO:0031639	plasminogen activation	0.0234089907865065	0.0909309242106963	0	1	1	28
GO:0039529 RIG-I signaling pathway	1	0.0909309242106963	6.667	0.036	Biological Process	GO:0039529	RIG-I signaling pathway	0.0234089907865065	0.0909309242106963	1	0	1	28
GO:0042730 fibrinolysis	1	0.0909309242106963	6.667	0.036	Biological Process	GO:0042730	fibrinolysis	0.0234089907865065	0.0909309242106963	0	1	1	28
GO:0051882 mitochondrial depolarization	1	0.0909309242106963	6.667	0.036	Biological Process	GO:0051882	mitochondrial depolarization	0.0234089907865065	0.0909309242106963	1	0	1	28
GO:0070723 response to cholesterol	1	0.0909309242106963	6.667	0.036	Biological Process	GO:0070723	response to cholesterol	0.0234089907865065	0.0909309242106963	0	1	1	28
GO:0090128 regulation of synapse maturation	1	0.0909309242106963	6.667	0.036	Biological Process	GO:0090128	regulation of synapse maturation	0.0234089907865065	0.0909309242106963	0	1	1	28
GO:0006955 immune response	5	0.0930592817968661	33.333	0.002	Biological Process	GO:0006955	immune response	0.0240633840801965	0.0930592817968661	4	1	5	2080
GO:0060055 angiogenesis involved in wound healing	1	0.0933119732100285	6.667	0.034	Biological Process	GO:0060055	angiogenesis involved in wound healing	0.0242354896094696	0.0933119732100285	0	1	1	29
GO:0045765 regulation of angiogenesis	2	0.0948208107067383	13.333	0.007	Biological Process	GO:0045765	regulation of angiogenesis	0.0247416818401415	0.0948208107067383	0	2	2	293
GO:0050820 positive regulation of coagulation	1	0.0948208107067383	6.667	0.033	Biological Process	GO:0050820	positive regulation of coagulation	0.0250613355529251	0.0948208107067383	0	1	1	30
GO:0060384 innervation	1	0.0948208107067383	6.667	0.033	Biological Process	GO:0060384	innervation	0.0250613355529251	0.0948208107067383	0	1	1	30
GO:1902042 negative regulation of extrinsic apoptotic signaling pathway via death domain receptors	1	0.0948208107067383	6.667	0.033	Biological Process	GO:1902042	negative regulation of extrinsic apoptotic signaling pathway via death domain receptors	0.0250613355529251	0.0948208107067383	0	1	1	30
GO:0009059 macromolecule biosynthetic process	10	0.0953021356745499	66.667	0.001	Biological Process	GO:0009059	macromolecule biosynthetic process	0.0252975920783702	0.0953021356745499	4	6	10	6826
GO:0001944 vasculature development	3	0.0954634026570591	20	0.004	Biological Process	GO:0001944	vasculature development	0.0256345086442114	0.0954634026570591	0	3	3	777
GO:0016567 protein ubiquitination	3	0.0954634026570591	20	0.004	Biological Process	GO:0016567	protein ubiquitination	0.0258068670259896	0.0954634026570591	2	1	3	779
GO:1901342 regulation of vasculature development	2	0.0954634026570591	13.333	0.007	Biological Process	GO:1901342	regulation of vasculature development	0.025852088814301	0.0954634026570591	0	2	2	300
GO:0007588 excretion	1	0.0954634026570591	6.667	0.032	Biological Process	GO:0007588	excretion	0.0258865290957929	0.0954634026570591	0	1	1	31
GO:0019082 viral protein processing	1	0.0954634026570591	6.667	0.032	Biological Process	GO:0019082	viral protein processing	0.0258865290957929	0.0954634026570591	1	0	1	31
GO:0032501 multicellular organismal process	11	0.0979356880348061	73.333	0.001	Biological Process	GO:0032501	multicellular organismal process	0.0267503297528108	0.0979356880348061	3	8	11	8038
GO:0000209 protein polyubiquitination	2	0.0979356880348061	13.333	0.007	Biological Process	GO:0000209	protein polyubiquitination	0.0268200694008338	0.0979356880348061	1	1	2	306
GO:0060255 regulation of macromolecule metabolic process	9	0.0979356880348061	60	0.002	Biological Process	GO:0060255	regulation of macromolecule metabolic process	0.0268930951125326	0.0979356880348061	4	5	9	5797
GO:0016892 RNA endonuclease activity, producing 3'-phosphomonoesters	1	0.0979492280742186	6.25	0.143	Molecular Function	GO:0016892	RNA endonuclease activity, producing 3'-phosphomonoesters	0.0060276448045673	0.0979492280742186	0	1	1	7
GO:1902882 regulation of response to oxidative stress	1	0.099444445542175	6.667	0.03	Biological Process	GO:1902882	regulation of response to oxidative stress	0.0275349608938288	0.099444445542175	1	0	1	33
GO:2000352 negative regulation of endothelial cell apoptotic process	1	0.099444445542175	6.667	0.03	Biological Process	GO:2000352	negative regulation of endothelial cell apoptotic process	0.0275349608938288	0.099444445542175	0	1	1	33
GO:0001817 regulation of cytokine production	3	0.101089485312011	20	0.004	Biological Process	GO:0001817	regulation of cytokine production	0.0281061154814859	0.101089485312011	2	1	3	805
GO:0045648 positive regulation of erythrocyte differentiation	1	0.101578142999835	6.667	0.029	Biological Process	GO:0045648	positive regulation of erythrocyte differentiation	0.0283582001052172	0.101578142999835	1	0	1	34
GO:0001816 cytokine production	3	0.102538905059443	20	0.004	Biological Process	GO:0001816	cytokine production	0.0287437434091117	0.102538905059443	2	1	3	812
GO:0036314 response to sterol	1	0.103674835105993	6.667	0.029	Biological Process	GO:0036314	response to sterol	0.0291807888284603	0.103674835105993	0	1	1	35
GO:0019934 cGMP-mediated signaling	1	0.105647806324505	6.667	0.028	Biological Process	GO:0019934	cGMP-mediated signaling	0.0300027275408594	0.105647806324505	0	1	1	36
GO:0060326 cell chemotaxis	2	0.105647806324505	13.333	0.006	Biological Process	GO:0060326	cell chemotaxis	0.0303235062115673	0.105647806324505	0	2	2	327
GO:0097193 intrinsic apoptotic signaling pathway	2	0.105647806324505	13.333	0.006	Biological Process	GO:0097193	intrinsic apoptotic signaling pathway	0.0306663813788127	0.105647806324505	2	0	2	329
GO:0003161 cardiac conduction system development	1	0.105647806324505	6.667	0.027	Biological Process	GO:0003161	cardiac conduction system development	0.0308240167193923	0.105647806324505	0	1	1	37
GO:0030513 positive regulation of BMP signaling pathway	1	0.105647806324505	6.667	0.027	Biological Process	GO:0030513	positive regulation of BMP signaling pathway	0.0308240167193923	0.105647806324505	0	1	1	37
GO:0045652 regulation of megakaryocyte differentiation	1	0.105647806324505	6.667	0.027	Biological Process	GO:0045652	regulation of megakaryocyte differentiation	0.0308240167193923	0.105647806324505	0	1	1	37
GO:0046825 regulation of protein export from nucleus	1	0.105647806324505	6.667	0.027	Biological Process	GO:0046825	regulation of protein export from nucleus	0.0308240167193923	0.105647806324505	1	0	1	37
GO:1901099 negative regulation of signal transduction in absence of ligand	1	0.105647806324505	6.667	0.027	Biological Process	GO:1901099	negative regulation of signal transduction in absence of ligand	0.0308240167193923	0.105647806324505	1	0	1	37
GO:2001240 negative regulation of extrinsic apoptotic signaling pathway in absence of ligand	1	0.105647806324505	6.667	0.027	Biological Process	GO:2001240	negative regulation of extrinsic apoptotic signaling pathway in absence of ligand	0.0308240167193923	0.105647806324505	1	0	1	37
GO:0080134 regulation of response to stress	4	0.106295354041221	26.667	0.003	Biological Process	GO:0080134	regulation of response to stress	0.0312484965668105	0.106295354041221	3	1	4	1481
GO:0031323 regulation of cellular metabolic process	9	0.106295354041221	60	0.002	Biological Process	GO:0031323	regulation of cellular metabolic process	0.0313406464466046	0.106295354041221	4	5	9	5934
GO:0051239 regulation of multicellular organismal process	6	0.106295354041221	40	0.002	Biological Process	GO:0051239	regulation of multicellular organismal process	0.031377804739857	0.106295354041221	2	4	6	3050
GO:0051154 negative regulation of striated muscle cell differentiation	1	0.106434340201674	6.667	0.026	Biological Process	GO:0051154	negative regulation of striated muscle cell differentiation	0.0316446568407136	0.106434340201674	0	1	1	38
GO:0014070 response to organic cyclic compound	3	0.106434340201674	20	0.004	Biological Process	GO:0014070	response to organic cyclic compound	0.0316623895336788	0.106434340201674	1	2	3	843
GO:0060284 regulation of cell development	3	0.106999870765105	20	0.004	Biological Process	GO:0060284	regulation of cell development	0.0319530506518221	0.106999870765105	1	2	3	846
GO:0001953 negative regulation of cell-matrix adhesion	1	0.10829810185164	6.667	0.026	Biological Process	GO:0001953	negative regulation of cell-matrix adhesion	0.0324646483811554	0.10829810185164	0	1	1	39
GO:0071495 cellular response to endogenous stimulus	4	0.108923366788971	26.667	0.003	Biological Process	GO:0071495	cellular response to endogenous stimulus	0.0327767110589239	0.108923366788971	1	3	4	1503
GO:0035136 forelimb morphogenesis	1	0.11019018502962	6.667	0.025	Biological Process	GO:0035136	forelimb morphogenesis	0.0332839918167273	0.11019018502962	0	1	1	40
GO:0032446 protein modification by small protein conjugation	3	0.110907231532219	20	0.003	Biological Process	GO:0032446	protein modification by small protein conjugation	0.0336274786682357	0.110907231532219	2	1	3	863
GO:0006913 nucleocytoplasmic transport	2	0.111301392695435	13.333	0.006	Biological Process	GO:0006913	nucleocytoplasmic transport	0.0340016840385369	0.111301392695435	1	1	2	348
GO:0051169 nuclear transport	2	0.111301392695435	13.333	0.006	Biological Process	GO:0051169	nuclear transport	0.0340016840385369	0.111301392695435	1	1	2	348
GO:0030250 guanylate cyclase activator activity	1	0.111490306483677	6.25	0.1	Molecular Function	GO:0030250	guanylate cyclase activator activity	0.00860047965317901	0.111490306483677	0	1	1	10
GO:0030249 guanylate cyclase regulator activity	1	0.111490306483677	6.25	0.091	Molecular Function	GO:0030249	guanylate cyclase regulator activity	0.00945670292455625	0.111490306483677	0	1	1	11
GO:0008417 fucosyltransferase activity	1	0.111490306483677	6.25	0.077	Molecular Function	GO:0008417	fucosyltransferase activity	0.0111670700967046	0.111490306483677	1	0	1	13
GO:0031386 protein tag activity	1	0.111490306483677	6.25	0.071	Molecular Function	GO:0031386	protein tag activity	0.0120212150450639	0.111490306483677	1	0	1	14
GO:0141047 molecular tag activity	1	0.111490306483677	6.25	0.071	Molecular Function	GO:0141047	molecular tag activity	0.0120212150450639	0.111490306483677	1	0	1	14
GO:0010853 cyclase activator activity	1	0.111490306483677	6.25	0.067	Molecular Function	GO:0010853	cyclase activator activity	0.0128746682660593	0.111490306483677	0	1	1	15
GO:0005521 lamin binding	1	0.111490306483677	6.25	0.062	Molecular Function	GO:0005521	lamin binding	0.0137274302825673	0.111490306483677	1	0	1	16
GO:0016641 oxidoreductase activity, acting on the CH-NH2 group of donors, oxygen as acceptor	1	0.111490306483677	6.25	0.062	Molecular Function	GO:0016641	oxidoreductase activity, acting on the CH-NH2 group of donors, oxygen as acceptor	0.0137274302825673	0.111490306483677	0	1	1	16
GO:0016894 endonuclease activity, active with either ribo- or deoxyribonucleic acids and producing 3'-phosphomonoesters	1	0.111490306483677	6.25	0.059	Molecular Function	GO:0016894	endonuclease activity, active with either ribo- or deoxyribonucleic acids and producing 3'-phosphomonoesters	0.0145795016170962	0.111490306483677	0	1	1	17
GO:0031347 regulation of defense response	3	0.111629191734265	20	0.003	Biological Process	GO:0031347	regulation of defense response	0.0342295462068455	0.111629191734265	2	1	3	869
GO:0010830 regulation of myotube differentiation	1	0.112208542297605	6.667	0.024	Biological Process	GO:0010830	regulation of myotube differentiation	0.0349207362756847	0.112208542297605	0	1	1	42
GO:0019935 cyclic-nucleotide-mediated signaling	1	0.112208542297605	6.667	0.024	Biological Process	GO:0019935	cyclic-nucleotide-mediated signaling	0.0349207362756847	0.112208542297605	0	1	1	42
GO:0032733 positive regulation of interleukin-10 production	1	0.112208542297605	6.667	0.024	Biological Process	GO:0032733	positive regulation of interleukin-10 production	0.0349207362756847	0.112208542297605	1	0	1	42
GO:1901861 regulation of muscle tissue development	1	0.112208542297605	6.667	0.024	Biological Process	GO:1901861	regulation of muscle tissue development	0.0349207362756847	0.112208542297605	0	1	1	42
GO:0060074 synapse maturation	1	0.113996835146142	6.667	0.023	Biological Process	GO:0060074	synapse maturation	0.0357381382494771	0.113996835146142	0	1	1	43
GO:0099171 presynaptic modulation of chemical synaptic transmission	1	0.113996835146142	6.667	0.023	Biological Process	GO:0099171	presynaptic modulation of chemical synaptic transmission	0.0357381382494771	0.113996835146142	0	1	1	43
GO:0042221 response to chemical	7	0.114512463701765	46.667	0.002	Biological Process	GO:0042221	response to chemical	0.0360380672537706	0.114512463701765	4	3	7	4054
GO:0030501 positive regulation of bone mineralization	1	0.114512463701765	6.667	0.023	Biological Process	GO:0030501	positive regulation of bone mineralization	0.0365548940192134	0.114512463701765	1	0	1	44
GO:0060563 neuroepithelial cell differentiation	1	0.114512463701765	6.667	0.023	Biological Process	GO:0060563	neuroepithelial cell differentiation	0.0365548940192134	0.114512463701765	0	1	1	44
GO:0070269 pyroptosis	1	0.114512463701765	6.667	0.023	Biological Process	GO:0070269	pyroptosis	0.0365548940192134	0.114512463701765	1	0	1	44
GO:0085029 extracellular matrix assembly	1	0.114512463701765	6.667	0.023	Biological Process	GO:0085029	extracellular matrix assembly	0.0365548940192134	0.114512463701765	0	1	1	44
GO:0052652 cyclic purine nucleotide metabolic process	1	0.116235791985128	6.667	0.022	Biological Process	GO:0052652	cyclic purine nucleotide metabolic process	0.0373710040592916	0.116235791985128	0	1	1	45
GO:0090199 regulation of release of cytochrome c from mitochondria	1	0.116235791985128	6.667	0.022	Biological Process	GO:0090199	regulation of release of cytochrome c from mitochondria	0.0373710040592916	0.116235791985128	1	0	1	45
GO:0035239 tube morphogenesis	3	0.116670248337217	20	0.003	Biological Process	GO:0035239	tube morphogenesis	0.0376441762369511	0.116670248337217	0	3	3	902
GO:0009187 cyclic nucleotide metabolic process	1	0.117932769503437	6.667	0.022	Biological Process	GO:0009187	cyclic nucleotide metabolic process	0.0381864688437903	0.117932769503437	0	1	1	46
GO:0009225 nucleotide-sugar metabolic process	1	0.119173684961006	6.667	0.021	Biological Process	GO:0009225	nucleotide-sugar metabolic process	0.0390012888464638	0.119173684961006	1	0	1	47
GO:0055078 sodium ion homeostasis	1	0.119173684961006	6.667	0.021	Biological Process	GO:0055078	sodium ion homeostasis	0.0390012888464638	0.119173684961006	0	1	1	47
GO:1902041 regulation of extrinsic apoptotic signaling pathway via death domain receptors	1	0.119173684961006	6.667	0.021	Biological Process	GO:1902041	regulation of extrinsic apoptotic signaling pathway via death domain receptors	0.0390012888464638	0.119173684961006	0	1	1	47
GO:0048856 anatomical structure development	9	0.119173684961006	60	0.001	Biological Process	GO:0048856	anatomical structure development	0.0392664854819649	0.119173684961006	2	7	9	6145
GO:0045595 regulation of cell differentiation	4	0.119173684961006	26.667	0.003	Biological Process	GO:0045595	regulation of cell differentiation	0.0396585554793549	0.119173684961006	1	3	4	1595
GO:0043330 response to exogenous dsRNA	1	0.119173684961006	6.667	0.021	Biological Process	GO:0043330	response to exogenous dsRNA	0.0398154645407481	0.119173684961006	1	0	1	48
GO:0044788 modulation by host of viral process	1	0.119173684961006	6.667	0.021	Biological Process	GO:0044788	modulation by host of viral process	0.0398154645407481	0.119173684961006	1	0	1	48
GO:0045947 negative regulation of translational initiation	1	0.119173684961006	6.667	0.021	Biological Process	GO:0045947	negative regulation of translational initiation	0.0398154645407481	0.119173684961006	0	1	1	48
GO:2001239 regulation of extrinsic apoptotic signaling pathway in absence of ligand	1	0.119173684961006	6.667	0.021	Biological Process	GO:2001239	regulation of extrinsic apoptotic signaling pathway in absence of ligand	0.0398154645407481	0.119173684961006	1	0	1	48
GO:0001825 blastocyst formation	1	0.120372009672501	6.667	0.02	Biological Process	GO:0001825	blastocyst formation	0.040628996399757	0.120372009672501	0	1	1	49
GO:0033628 regulation of cell adhesion mediated by integrin	1	0.120372009672501	6.667	0.02	Biological Process	GO:0033628	regulation of cell adhesion mediated by integrin	0.040628996399757	0.120372009672501	0	1	1	49
GO:0045776 negative regulation of blood pressure	1	0.120372009672501	6.667	0.02	Biological Process	GO:0045776	negative regulation of blood pressure	0.040628996399757	0.120372009672501	0	1	1	49
GO:0002548 monocyte chemotaxis	1	0.121953560267177	6.667	0.02	Biological Process	GO:0002548	monocyte chemotaxis	0.0414418848962832	0.121953560267177	0	1	1	50
GO:0003254 regulation of membrane depolarization	1	0.121953560267177	6.667	0.02	Biological Process	GO:0003254	regulation of membrane depolarization	0.0414418848962832	0.121953560267177	1	0	1	50
GO:0050878 regulation of body fluid levels	2	0.122191382255162	13.333	0.005	Biological Process	GO:0050878	regulation of body fluid levels	0.0416625079085107	0.122191382255162	0	2	2	389
GO:2001233 regulation of apoptotic signaling pathway	2	0.122285132647174	13.333	0.005	Biological Process	GO:2001233	regulation of apoptotic signaling pathway	0.0418569875931681	0.122285132647174	1	1	2	390
GO:0043114 regulation of vascular permeability	1	0.122285132647174	6.667	0.02	Biological Process	GO:0043114	regulation of vascular permeability	0.0422541305027994	0.122285132647174	0	1	1	51
GO:0045646 regulation of erythrocyte differentiation	1	0.122285132647174	6.667	0.02	Biological Process	GO:0045646	regulation of erythrocyte differentiation	0.0422541305027994	0.122285132647174	1	0	1	51
GO:0045948 positive regulation of translational initiation	1	0.122285132647174	6.667	0.02	Biological Process	GO:0045948	positive regulation of translational initiation	0.0422541305027994	0.122285132647174	0	1	1	51
GO:0016638 oxidoreductase activity, acting on the CH-NH2 group of donors	1	0.123027146024199	6.25	0.048	Molecular Function	GO:0016638	oxidoreductase activity, acting on the CH-NH2 group of donors	0.0179808905727675	0.123027146024199	0	1	1	21
GO:0140103 catalytic activity, acting on a glycoprotein	1	0.123027146024199	6.25	0.048	Molecular Function	GO:0140103	catalytic activity, acting on a glycoprotein	0.0179808905727675	0.123027146024199	1	0	1	21
GO:0051093 negative regulation of developmental process	3	0.125731906139008	20	0.003	Biological Process	GO:0051093	negative regulation of developmental process	0.0437217561146318	0.125731906139008	0	3	3	957
GO:0030195 negative regulation of blood coagulation	1	0.125731906139008	6.667	0.019	Biological Process	GO:0030195	negative regulation of blood coagulation	0.0438766949340933	0.125731906139008	0	1	1	53
GO:0048260 positive regulation of receptor-mediated endocytosis	1	0.125731906139008	6.667	0.019	Biological Process	GO:0048260	positive regulation of receptor-mediated endocytosis	0.0438766949340933	0.125731906139008	0	1	1	53
GO:0010823 negative regulation of mitochondrion organization	1	0.126396281067107	6.667	0.019	Biological Process	GO:0010823	negative regulation of mitochondrion organization	0.044687014702215	0.126396281067107	1	0	1	54
GO:0019320 hexose catabolic process	1	0.126396281067107	6.667	0.019	Biological Process	GO:0019320	hexose catabolic process	0.044687014702215	0.126396281067107	1	0	1	54
GO:0070169 positive regulation of biomineral tissue development	1	0.126396281067107	6.667	0.019	Biological Process	GO:0070169	positive regulation of biomineral tissue development	0.044687014702215	0.126396281067107	1	0	1	54
GO:1900047 negative regulation of hemostasis	1	0.126396281067107	6.667	0.019	Biological Process	GO:1900047	negative regulation of hemostasis	0.044687014702215	0.126396281067107	0	1	1	54
GO:0033993 response to lipid	3	0.126716928515748	20	0.003	Biological Process	GO:0033993	response to lipid	0.0449948882341947	0.126716928515748	0	3	3	968
GO:0002682 regulation of immune system process	4	0.126716928515748	26.667	0.002	Biological Process	GO:0002682	regulation of immune system process	0.0450903487052604	0.126716928515748	2	2	4	1661
GO:0010851 cyclase regulator activity	1	0.127903454360646	6.25	0.043	Molecular Function	GO:0010851	cyclase regulator activity	0.0196774545170225	0.127903454360646	0	1	1	23
GO:0031638 zymogen activation	1	0.128407219150196	6.667	0.018	Biological Process	GO:0031638	zymogen activation	0.0463057316993728	0.128407219150196	0	1	1	56
GO:0043331 response to dsRNA	1	0.128407219150196	6.667	0.018	Biological Process	GO:0043331	response to dsRNA	0.0463057316993728	0.128407219150196	1	0	1	56
GO:0045778 positive regulation of ossification	1	0.128407219150196	6.667	0.018	Biological Process	GO:0045778	positive regulation of ossification	0.0463057316993728	0.128407219150196	1	0	1	56
GO:0070647 protein modification by small protein conjugation or removal	3	0.128407219150196	20	0.003	Biological Process	GO:0070647	protein modification by small protein conjugation or removal	0.046405530217629	0.128407219150196	2	1	3	980
GO:0042692 muscle cell differentiation	2	0.128407219150196	13.333	0.005	Biological Process	GO:0042692	muscle cell differentiation	0.0464264087545332	0.128407219150196	0	2	2	413
GO:0051240 positive regulation of multicellular organismal process	4	0.128680467206987	26.667	0.002	Biological Process	GO:0051240	positive regulation of multicellular organismal process	0.0470813632986814	0.128680467206987	2	2	4	1684
GO:0010761 fibroblast migration	1	0.128680467206987	6.667	0.018	Biological Process	GO:0010761	fibroblast migration	0.0471141298698352	0.128680467206987	1	0	1	57
GO:0050819 negative regulation of coagulation	1	0.128680467206987	6.667	0.018	Biological Process	GO:0050819	negative regulation of coagulation	0.0471141298698352	0.128680467206987	0	1	1	57
GO:2000351 regulation of endothelial cell apoptotic process	1	0.128680467206987	6.667	0.018	Biological Process	GO:2000351	regulation of endothelial cell apoptotic process	0.0471141298698352	0.128680467206987	0	1	1	57
GO:0046365 monosaccharide catabolic process	1	0.130478911227763	6.667	0.017	Biological Process	GO:0046365	monosaccharide catabolic process	0.0479218884486405	0.130478911227763	1	0	1	58
GO:0019222 regulation of metabolic process	9	0.130740520364046	60	0.001	Biological Process	GO:0019222	regulation of metabolic process	0.0485245797363788	0.130740520364046	4	5	9	6354
GO:0001836 release of cytochrome c from mitochondria	1	0.130740520364046	6.667	0.017	Biological Process	GO:0001836	release of cytochrome c from mitochondria	0.0487290079057028	0.130740520364046	1	0	1	59
GO:0042311 vasodilation	1	0.130740520364046	6.667	0.017	Biological Process	GO:0042311	vasodilation	0.0487290079057028	0.130740520364046	0	1	1	59
GO:0070613 regulation of protein processing	1	0.130740520364046	6.667	0.017	Biological Process	GO:0070613	regulation of protein processing	0.0487290079057028	0.130740520364046	0	1	1	59
GO:0050794 regulation of cellular process	13	0.130740520364046	86.667	0.001	Biological Process	GO:0050794	regulation of cellular process	0.048765914918397	0.130740520364046	5	8	13	11274
GO:0000122 negative regulation of transcription by RNA polymerase II	3	0.13160946322271	20	0.003	Biological Process	GO:0000122	negative regulation of transcription by RNA polymerase II	0.04929467465462	0.13160946322271	1	2	3	1004

## Sheet: KEGG
id	num	qvalue	per	ratio	class	ID	Descrption	Pvalue	Qvalue	Up	Down	fg_num	bg_num
Epstein-Barr virus infection	2	0.13285	28.571	0.01	Human Diseases	ko05169	Epstein-Barr virus infection	0.0110282	0.13285	2	0	2	201
Glycosaminoglycan biosynthesis - keratan sulfate	1	0.13285	14.286	0.071	Metabolism	ko00533	Glycosaminoglycan biosynthesis - keratan sulfate	0.0115989	0.13285	1	0	1	14
Coronavirus disease - COVID-19	2	0.13285	28.571	0.009	Human Diseases	ko05171	Coronavirus disease - COVID-19	0.0147611	0.13285	2	0	2	234
Circadian rhythm	1	0.172262	14.286	0.029	Organismal Systems	ko04710	Circadian rhythm	0.0279686	0.172262	0	1	1	34
Various types of N-glycan biosynthesis	1	0.172262	14.286	0.024	Metabolism	ko00513	Various types of N-glycan biosynthesis	0.0344511	0.172262	1	0	1	42
N-Glycan biosynthesis	1	0.172262	14.286	0.019	Metabolism	ko00510	N-Glycan biosynthesis	0.043304	0.172262	1	0	1	53

## Sheet: GSEA
NAME	SIZE	ES	NES	NOM p-val
KO04713	97	-0.599422	-1.63302	0
KO04710	34	-0.607084	-1.50024	0.00426439
KO04970	94	-0.548304	-1.49369	0
KO04929	65	-0.555039	-1.46329	0.00203874
KO04512	89	-0.528514	-1.45331	0
KO04012	85	-0.531195	-1.44914	0
KO04728	133	-0.522263	-1.4444	0
KO00730	15	-0.650898	-1.42277	0.0343249
KO04918	75	-0.529509	-1.41385	0.00203252
KO04270	135	-0.509171	-1.41325	0.00201005
KO04350	107	-0.510929	-1.41287	0.00401606
KO00910	17	-0.632929	-1.40161	0.0318544
KO04724	116	-0.50869	-1.40143	0.00502008
KO04115	75	-0.51957	-1.40019	0.00813835
KO05031	69	-0.524182	-1.39816	0.00615385
KO04390	157	-0.50042	-1.39369	0
KO05030	49	-0.53876	-1.3892	0.019958
KO04921	154	-0.494792	-1.3787	0
KO04611	124	-0.49461	-1.37492	0.00301205
KO04725	115	-0.493491	-1.36836	0.00504541
KO04730	61	-0.511621	-1.361	0.0224949
KO04666	98	-0.495415	-1.35903	0.0060241
KO04360	183	-0.479835	-1.35556	0
KO04510	202	-0.476599	-1.34857	0
KO04660	122	-0.489301	-1.3467	0.00401606
KO04726	112	-0.487819	-1.34558	0.00606673
KO00982	68	-0.503069	-1.34391	0.0235174
KO04371	138	-0.479789	-1.33959	0.00300903
KO04820	232	-0.475302	-1.33764	0
KO04310	174	-0.476598	-1.33672	0.001
KO05205	201	-0.47451	-1.33553	0.002
KO04670	117	-0.482522	-1.33515	0.00300903
KO05206	163	-0.475921	-1.32914	0.001
KO04924	68	-0.501253	-1.32787	0.0266393
KO00514	47	-0.511938	-1.32602	0.0414079
KO04925	97	-0.478761	-1.3215	0.0251509
KO04610	86	-0.484608	-1.31802	0.0202429
KO01521	80	-0.48415	-1.31636	0.0346232
KO04022	167	-0.466861	-1.30465	0.00901804
KO04720	67	-0.492904	-1.30227	0.0368475
KO04916	101	-0.476037	-1.30045	0.0181087
KO04020	254	-0.458515	-1.29909	0
KO04010	300	-0.452002	-1.29029	0
KO05231	99	-0.470383	-1.28846	0.03125
KO04912	93	-0.473974	-1.2876	0.0422535
KO04742	85	-0.475027	-1.28219	0.0374494
KO04750	99	-0.470449	-1.28119	0.0383065
KO04814	194	-0.453199	-1.28081	0.002
KO05211	69	-0.4837	-1.2803	0.0418367
KO04915	138	-0.464656	-1.27987	0.019019
KO05214	76	-0.477573	-1.27608	0.0383451
KO04151	364	-0.445051	-1.271	0.001
KO04933	101	-0.458847	-1.27018	0.0445795
KO05418	138	-0.457467	-1.26829	0.0270541
KO04810	229	-0.446215	-1.26643	0.008
KO04931	109	-0.459336	-1.2638	0.0281974
KO04014	237	-0.445339	-1.26174	0.012
KO05224	148	-0.451309	-1.25972	0.027
KO04922	106	-0.454798	-1.25889	0.0412475
KO05032	93	-0.459818	-1.25858	0.0474268
KO05417	215	-0.44317	-1.25469	0.012
KO05135	138	-0.447857	-1.24994	0.0270812
KO04550	144	-0.449684	-1.24957	0.0310621
KO04024	227	-0.439159	-1.24112	0.017
KO04514	155	-0.441396	-1.23452	0.0280843
KO04261	154	-0.441115	-1.23205	0.038038
KO04068	133	-0.440332	-1.23126	0.0471414
KO04722	120	-0.444791	-1.22994	0.0461847
KO05226	149	-0.437426	-1.21945	0.039039
KO05132	248	-0.430309	-1.21912	0.012012
KO04530	170	-0.431122	-1.21489	0.038
KO04144	251	-0.42874	-1.21347	0.017
KO04218	158	-0.429589	-1.20323	0.046
KO04015	212	-0.422008	-1.18727	0.042
KO03010	135	0.397246	1.5772	0
KO03020	34	0.404312	1.4323	0.0694445
KO00100	20	0.448998	1.42305	0.0588235
KO03050	46	0.356113	1.37137	0.0208333
KO00650	27	0.386672	1.30908	0.0833333
KO04975	42	0.348424	1.27424	0.0612245
KO00900	23	0.376311	1.27127	0.0891089
KO00513	42	0.322149	1.22731	0.136364
KO05208	224	0.256751	1.17835	0
KO04623	82	0.279705	1.14145	0.117647
KO03030	36	0.298497	1.06851	0.3
KO04977	26	0.322329	1.0308	0.401786
KO00510	53	0.262807	1.01197	0.333333
